# Supplementary material for: (2-{[2-(1H-Benzimidazol-2-yl-κN 3)phen­yl]imino­methyl-κN}-5-methyl­phenolato-κO)chloridozinc(II)
Source: Acta Crystallogr Sect E Struct Rep Online. 2011 Aug 2;67(Pt 9):m1182–3. doi: 10.1107/S1600536811030170 (PMC3200787; doi:10.1107/S1600536811030170)
Supplement: Supplementary file 1 [file e-67-m1182-sup1.cif]

##############################################################################
#                                                                            #
# This CIF contains the data in a paper accepted for publication in          #
# Acta Crystallographica Section E. It conforms to the requirements of       #
# Notes for Authors for Acta Crystallographica Section E, and has been       #
# peer reviewed under the auspices of the IUCr Commission on Journals.       #
#                                                                            #
# Full details of the Crystallographic Information File format               #
# are given in the paper "The Crystallographic Information File (CIF):       #
# a New Standard Archive File for Crystallography" by S. R. Hall, F. H.      #
# Allen and I. D. Brown [Acta Cryst. (1991), A47, 655-685].                  #
#                                                                            #
# The current version of the core CIF dictionary is obtainable from          #
# ftp://ftp.iucr.org/pub/cif_core.dic.                                       #
#                                                                            #
# Software is freely available for graphical display of the structure(s)     #
# in this CIF. For information consult the CIF software page                 #
# http://www.iucr.org/resources/cif/software.                                #
#                                                                            #
# This file may be used for bona fide research purposes within the           #
# scientific community so long as proper attribution is given to the journal # 
# article from which it was obtained.                                        #
#                                                                            #
##############################################################################
data_global
_audit_creation_method     'form.cif (version 2.0)'
_journal_data_validation_number     ?
_journal_date_recd_electronic     2011-07-17
_journal_date_accepted     2011-07-26
_journal_name_full     'Acta Crystallographica, Section E'
_journal_year     2011
_journal_volume     67
_journal_issue      9
_journal_page_first     m1182
_journal_page_last     m1183
_journal_paper_category     QM
_journal_coeditor_code     LH6598
_publ_contact_author_name     'Prof. Fun Hoong-Kun'
_publ_contact_author_address
;
      X-ray Crystallography Unit
      School of Physics
      Universiti Sains Malaysia
      11800 USM, Penang
      MALAYSIA
;
_publ_contact_author_email     'hkfun@usm.my'
_publ_contact_author_fax     '6 04 6579150'
_publ_contact_author_phone     '6 04 6533652'
_publ_section_title
;\
(2-{[2-(1<i>H</i>-Benzimidazol-2-yl-\k<i>N</i>^3^)phenyl]iminomethyl-\
\k<i>N</i>}-5-methylphenolato-\k<i>O</i>)chloridozinc(II)
;
loop_
    _publ_author_name
    _publ_author_footnote
    _publ_author_address
    'Naser Eltaher Eltayeb' ?
;     School of Chemical Sciences
      Universiti Sains Malaysia
      11800 USM, Penang
      Malaysia
      and
      Department of Chemistry
      Faculty of Pure and Applied Sciences
      International University of Africa
      Sudan
;
    'Siang Guan Teoh' ?
;     School of Chemical Sciences
      Universiti Sains Malaysia
      11800 USM, Penang
      Malaysia
;
    'Suchada Chantrapromma'
;
      Additional correspondence author, e-mail: suchada.c@psu.ac.th.
      Thomson Reuters ResearcherID: A-5085-2009.
;
;     Crystal Materials Research Unit
      Department of Chemistry
      Faculty of Science
      Prince of Songkla University
      Hat-Yai, Songkhla 90112
      Thailand
;
    'Hoong-Kun Fun'
;
      Thomson Reuters ResearcherID: A-3561-2009.
;
;     X-ray Crystallography Unit
      School of Physics
      Universiti Sains Malaysia
      11800 USM, Penang
      Malaysia
;
data_I
_audit_creation_method     SHELXL-97
_chemical_name_systematic
;
(2-{[2-(1<i>H</i>-Benzimidazol-2-yl-\k<i>N</i>^3^)phenyl]iminomethyl-
\k<i>N</i>}-5-methylphenolato-\k<i>O</i>)chloridozinc(II)
;
_chemical_name_common
;
;
_chemical_formula_moiety     'C21 H16 Cl N3 O Zn'
_chemical_formula_sum     'C21 H16 Cl N3 O Zn'
_chemical_formula_iupac     '[Zn (C21 H16 N3 O) Cl]'
_chemical_formula_weight     427.21
_chemical_melting_point     ?
_symmetry_cell_setting     monoclinic
_symmetry_space_group_name_H-M     'P 21/c'
_symmetry_space_group_name_Hall     '-P 2ybc'
loop_
    _symmetry_equiv_pos_as_xyz
    'x, y, z'
    '-x, y+1/2, -z+1/2'
    '-x, -y, -z'
    'x, -y-1/2, z-1/2'
_cell_length_a     8.63380(10)
_cell_length_b     19.4952(2)
_cell_length_c     10.96870(10)
_cell_angle_alpha     90.00
_cell_angle_beta     99.6750(10)
_cell_angle_gamma     90.00
_cell_volume     1819.97(3)
_cell_formula_units_Z     4
_cell_measurement_reflns_used     5678
_cell_measurement_theta_min     2.09
_cell_measurement_theta_max     30.74
_cell_measurement_temperature     100
_exptl_crystal_description     Block
_exptl_crystal_colour     Yellow
_exptl_crystal_size_max     0.26
_exptl_crystal_size_mid     0.18
_exptl_crystal_size_min     0.09
_exptl_crystal_density_diffrn     1.559
_exptl_crystal_density_meas     ?
_exptl_crystal_density_method     'not measured'
_exptl_crystal_F_000     872
_exptl_absorpt_coefficient_mu     1.512
_exptl_absorpt_correction_type     multi-scan
_exptl_absorpt_process_details     '(SADABS; Bruker, 2005)'
_exptl_absorpt_correction_T_min     0.6936
_exptl_absorpt_correction_T_max     0.8784
_exptl_special_details
;
The crystal was placed in the cold stream of an Oxford Cryosystems Cobra
open-flow nitrogen cryostat (Cosier & Glazer, 1986) operating at 120.0(1) K.
;
_diffrn_ambient_temperature     100
_diffrn_radiation_type     'MoK\a'
_diffrn_radiation_wavelength     0.71073
_diffrn_radiation_source     'sealed tube'
_diffrn_radiation_monochromator     'graphite'
_diffrn_measurement_device_type     'Bruker APEXII CCD area-detector'
_diffrn_measurement_method     '\f and \w'
_diffrn_detector_area_resol_mean     ?
_diffrn_reflns_number     22729
_diffrn_reflns_av_R_equivalents     0.0418
_diffrn_reflns_av_sigmaI/netI     0.0449
_diffrn_reflns_theta_min     2.09
_diffrn_reflns_theta_max     30.74
_diffrn_reflns_theta_full     30.74
_diffrn_measured_fraction_theta_max     0.999
_diffrn_measured_fraction_theta_full     0.999
_diffrn_reflns_limit_h_min     -12
_diffrn_reflns_limit_h_max     12
_diffrn_reflns_limit_k_min     -28
_diffrn_reflns_limit_k_max     26
_diffrn_reflns_limit_l_min     -12
_diffrn_reflns_limit_l_max     15
_diffrn_standards_number     0
_diffrn_standards_interval_count     ?
_diffrn_standards_interval_time     ?
_diffrn_standards_decay_%     ?
_refine_special_details
;
 Refinement of F^2^ against ALL reflections.  The weighted R-factor wR and
 goodness of fit S are based on F^2^, conventional R-factors R are based
 on F, with F set to zero for negative F^2^. The threshold expression of
 F^2^ > 2sigma(F^2^) is used only for calculating R-factors(gt) etc. and is
 not relevant to the choice of reflections for refinement.  R-factors based
 on F^2^ are statistically about twice as large as those based on F, and R-
 factors based on ALL data will be even larger.
;
_reflns_number_total     5678
_reflns_number_gt     3773
_reflns_threshold_expression     I>2\s(I)
_refine_ls_structure_factor_coef     Fsqd
_refine_ls_matrix_type     full
_refine_ls_R_factor_all     0.0771
_refine_ls_R_factor_gt     0.0417
_refine_ls_wR_factor_gt     0.0764
_refine_ls_wR_factor_ref     0.0882
_refine_ls_goodness_of_fit_ref     1.033
_refine_ls_restrained_S_all     1.033
_refine_ls_number_reflns     5678
_refine_ls_number_parameters     249
_refine_ls_number_restraints     0
_refine_ls_hydrogen_treatment     mixed
_refine_ls_weighting_scheme     calc
_refine_ls_weighting_details
         'calc w=1/[\s^2^(Fo^2^)+(0.0283P)^2^+0.6885P] where P=(Fo^2^+2Fc^2^)/3'
_atom_sites_solution_hydrogens     geom
_atom_sites_solution_primary     direct
_atom_sites_solution_secondary     difmap
_refine_ls_shift/su_max     0.001
_refine_ls_shift/su_mean     0.001
_refine_diff_density_max     0.635
_refine_diff_density_min     -0.390
_refine_ls_extinction_method     none
_refine_ls_extinction_coef     ?
loop_
    _atom_type_symbol
    _atom_type_description
    _atom_type_scat_dispersion_real
    _atom_type_scat_dispersion_imag
    _atom_type_scat_source
    'C' 'C' 0.0033 0.0016
                         'International Tables Vol C Tables 4.2.6.8 and 6.1.1.4'
    'H' 'H' 0.0000 0.0000
                         'International Tables Vol C Tables 4.2.6.8 and 6.1.1.4'
    'N' 'N' 0.0061 0.0033
                         'International Tables Vol C Tables 4.2.6.8 and 6.1.1.4'
    'O' 'O' 0.0106 0.0060
                         'International Tables Vol C Tables 4.2.6.8 and 6.1.1.4'
    'Cl' 'Cl' 0.1484 0.1585
                         'International Tables Vol C Tables 4.2.6.8 and 6.1.1.4'
    'Zn' 'Zn' 0.2839 1.4301
                         'International Tables Vol C Tables 4.2.6.8 and 6.1.1.4'
_computing_data_collection     'APEX2 (Bruker, 2005)'
_computing_cell_refinement     'SAINT (Bruker, 2005)'
_computing_data_reduction     'SAINT (Bruker, 2005)'
_computing_structure_solution     'SHELXTL (Sheldrick, 2008)'
_computing_structure_refinement     'SHELXTL (Sheldrick, 2008)'
_computing_molecular_graphics     'SHELXTL (Sheldrick, 2008)'
_computing_publication_material
;
SHELXTL (Sheldrick, 2008) and PLATON (Spek, 2009)
;
loop_
    _atom_site_type_symbol
    _atom_site_label
    _atom_site_fract_x
    _atom_site_fract_y
    _atom_site_fract_z
    _atom_site_U_iso_or_equiv
    _atom_site_adp_type
    _atom_site_calc_flag
    _atom_site_refinement_flags
    _atom_site_occupancy
    _atom_site_symmetry_multiplicity
    _atom_site_disorder_assembly
    _atom_site_disorder_group
    Zn Zn1 0.66403(3) 0.062335(13) 0.71581(2) 0.03608(9) Uani d . 1 1 . .
    Cl Cl1 0.50460(7) 0.00213(4) 0.81468(7) 0.05647(19) Uani d . 1 1 . .
    O O1 0.56252(18) 0.11090(8) 0.57283(14) 0.0414(4) Uani d . 1 1 . .
    N N1 0.86821(19) 0.01439(9) 0.71573(16) 0.0330(4) Uani d . 1 1 . .
    N N2 1.1246(2) -0.00194(10) 0.76330(18) 0.0375(4) Uani d . 1 1 . .
    N N3 0.7792(2) 0.14557(9) 0.79697(16) 0.0349(4) Uani d . 1 1 . .
    C C1 0.9123(2) -0.03570(11) 0.63665(19) 0.0336(5) Uani d . 1 1 . .
    C C2 0.8211(3) -0.07198(12) 0.5421(2) 0.0413(5) Uani d . 1 1 . .
    H H2A 0.7133 -0.0651 0.5221 0.050 Uiso calc R 1 1 . .
    C C3 0.8977(3) -0.11859(13) 0.4794(2) 0.0504(6) Uani d . 1 1 . .
    H H3A 0.8401 -0.1447 0.4167 0.060 Uiso calc R 1 1 . .
    C C4 1.0616(3) -0.12755(13) 0.5080(2) 0.0496(6) Uani d . 1 1 . .
    H H4A 1.1098 -0.1590 0.4628 0.060 Uiso calc R 1 1 . .
    C C5 1.1522(3) -0.09105(12) 0.6007(2) 0.0445(6) Uani d . 1 1 . .
    H H5A 1.2606 -0.0967 0.6190 0.053 Uiso calc R 1 1 . .
    C C6 1.0740(3) -0.04558(11) 0.6655(2) 0.0358(5) Uani d . 1 1 . .
    C C7 0.9989(2) 0.03287(11) 0.79017(19) 0.0318(5) Uani d . 1 1 . .
    C C8 1.0111(2) 0.08132(11) 0.89379(19) 0.0332(5) Uani d . 1 1 . .
    C C9 1.1357(3) 0.07388(12) 0.9935(2) 0.0388(5) Uani d . 1 1 . .
    H H9A 1.2078 0.0386 0.9919 0.047 Uiso calc R 1 1 . .
    C C10 1.1532(3) 0.11775(13) 1.0936(2) 0.0456(6) Uani d . 1 1 . .
    H H10A 1.2370 0.1123 1.1582 0.055 Uiso calc R 1 1 . .
    C C11 1.0461(3) 0.16957(14) 1.0971(2) 0.0520(7) Uani d . 1 1 . .
    H H11A 1.0567 0.1986 1.1653 0.062 Uiso calc R 1 1 . .
    C C12 0.9230(3) 0.17893(13) 1.0006(2) 0.0451(6) Uani d . 1 1 . .
    H H12A 0.8517 0.2144 1.0042 0.054 Uiso calc R 1 1 . .
    C C13 0.9045(2) 0.13597(11) 0.89831(19) 0.0351(5) Uani d . 1 1 . .
    C C14 0.7407(2) 0.20702(12) 0.7581(2) 0.0374(5) Uani d . 1 1 . .
    H H14A 0.7912 0.2430 0.8042 0.045 Uiso calc R 1 1 . .
    C C15 0.6287(2) 0.22529(11) 0.6517(2) 0.0362(5) Uani d . 1 1 . .
    C C16 0.6017(3) 0.29611(12) 0.6307(2) 0.0438(6) Uani d . 1 1 . .
    H H16A 0.6503 0.3273 0.6890 0.053 Uiso calc R 1 1 . .
    C C17 0.5065(3) 0.32035(13) 0.5274(2) 0.0470(6) Uani d . 1 1 . .
    H H17A 0.4893 0.3673 0.5172 0.056 Uiso calc R 1 1 . .
    C C18 0.4349(3) 0.27452(12) 0.4370(2) 0.0411(5) Uani d . 1 1 . .
    C C19 0.4615(3) 0.20532(12) 0.4549(2) 0.0408(5) Uani d . 1 1 . .
    H H19A 0.4170 0.1753 0.3928 0.049 Uiso calc R 1 1 . .
    C C20 0.5529(2) 0.17729(12) 0.5628(2) 0.0365(5) Uani d . 1 1 . .
    C C21 0.3284(3) 0.29989(14) 0.3235(2) 0.0541(7) Uani d . 1 1 . .
    H H21A 0.3299 0.2681 0.2569 0.081 Uiso calc R 1 1 . .
    H H21B 0.3640 0.3440 0.3006 0.081 Uiso calc R 1 1 . .
    H H21C 0.2232 0.3038 0.3405 0.081 Uiso calc R 1 1 . .
    H H1N1 1.208(3) 0.0047(13) 0.793(2) 0.051(8) Uiso d . 1 1 . .
loop_
    _atom_site_aniso_label
    _atom_site_aniso_U_11
    _atom_site_aniso_U_22
    _atom_site_aniso_U_33
    _atom_site_aniso_U_12
    _atom_site_aniso_U_13
    _atom_site_aniso_U_23
    Zn1 0.02462(12) 0.03720(15) 0.04474(16) 0.00021(11) 0.00096(10) 0.00267(12)
    Cl1 0.0295(3) 0.0641(4) 0.0770(5) -0.0005(3) 0.0123(3) 0.0210(4)
    O1 0.0393(8) 0.0357(9) 0.0447(9) -0.0003(7) -0.0063(7) 0.0032(7)
    N1 0.0269(8) 0.0347(10) 0.0367(9) -0.0008(7) 0.0029(7) 0.0039(8)
    N2 0.0252(9) 0.0420(11) 0.0433(11) 0.0027(9) 0.0000(8) 0.0006(9)
    N3 0.0280(8) 0.0382(10) 0.0372(10) 0.0010(8) 0.0018(7) -0.0020(8)
    C1 0.0344(11) 0.0308(11) 0.0357(11) 0.0002(9) 0.0062(9) 0.0037(9)
    C2 0.0374(12) 0.0410(14) 0.0442(13) -0.0029(10) 0.0030(10) 0.0003(11)
    C3 0.0646(17) 0.0414(14) 0.0440(14) -0.0089(13) 0.0054(12) -0.0046(12)
    C4 0.0651(17) 0.0369(14) 0.0507(15) 0.0040(12) 0.0211(13) -0.0006(11)
    C5 0.0437(13) 0.0407(13) 0.0505(14) 0.0077(11) 0.0118(11) 0.0068(12)
    C6 0.0337(11) 0.0356(12) 0.0388(12) 0.0015(9) 0.0079(9) 0.0054(10)
    C7 0.0262(9) 0.0350(11) 0.0340(11) 0.0007(9) 0.0043(8) 0.0070(9)
    C8 0.0288(10) 0.0352(12) 0.0356(11) -0.0040(9) 0.0055(8) 0.0050(9)
    C9 0.0322(11) 0.0425(13) 0.0401(12) -0.0009(10) 0.0014(9) 0.0066(10)
    C10 0.0396(12) 0.0573(16) 0.0365(12) -0.0095(12) -0.0038(10) 0.0043(11)
    C11 0.0538(15) 0.0623(17) 0.0377(13) -0.0100(14) 0.0017(11) -0.0110(12)
    C12 0.0430(13) 0.0491(15) 0.0429(13) 0.0009(11) 0.0061(10) -0.0089(11)
    C13 0.0281(10) 0.0392(12) 0.0367(11) -0.0046(9) 0.0021(8) 0.0006(10)
    C14 0.0331(11) 0.0389(13) 0.0400(12) 0.0001(10) 0.0060(9) -0.0046(10)
    C15 0.0327(11) 0.0366(12) 0.0398(12) 0.0038(9) 0.0075(9) 0.0011(10)
    C16 0.0417(13) 0.0394(13) 0.0497(14) 0.0029(11) 0.0056(11) -0.0042(11)
    C17 0.0442(13) 0.0387(14) 0.0581(15) 0.0063(11) 0.0084(12) 0.0055(12)
    C18 0.0344(11) 0.0458(14) 0.0440(13) 0.0070(10) 0.0089(10) 0.0078(11)
    C19 0.0370(12) 0.0460(14) 0.0385(12) -0.0024(10) 0.0036(9) -0.0001(10)
    C20 0.0272(10) 0.0426(13) 0.0402(12) 0.0003(9) 0.0070(9) -0.0010(10)
    C21 0.0474(14) 0.0585(17) 0.0544(15) 0.0114(13) 0.0022(12) 0.0111(13)
_geom_special_details
;
 All esds (except the esd in the dihedral angle between two l.s. planes)
 are estimated using the full covariance matrix.  The cell esds are taken
 into account individually in the estimation of esds in distances, angles
 and torsion angles; correlations between esds in cell parameters are only
 used when they are defined by crystal symmetry.  An approximate (isotropic)
 treatment of cell esds is used for estimating esds involving l.s. planes.
;
loop_
    _geom_bond_atom_site_label_1
    _geom_bond_atom_site_label_2
    _geom_bond_site_symmetry_2
    _geom_bond_distance
    _geom_bond_publ_flag
    Zn1 O1 . 1.9137(15) ?
    Zn1 N1 . 1.9954(17) ?
    Zn1 N3 . 2.0292(18) ?
    Zn1 Cl1 . 2.2249(7) ?
    O1 C20 . 1.300(3) ?
    N1 C7 . 1.327(2) ?
    N1 C1 . 1.401(3) ?
    N2 C7 . 1.354(3) ?
    N2 C6 . 1.381(3) ?
    N2 H1N1 . 0.75(3) ?
    N3 C14 . 1.296(3) ?
    N3 C13 . 1.427(2) ?
    C1 C2 . 1.386(3) ?
    C1 C6 . 1.392(3) ?
    C2 C3 . 1.375(3) ?
    C2 H2A . 0.9300 ?
    C3 C4 . 1.408(4) ?
    C3 H3A . 0.9300 ?
    C4 C5 . 1.373(3) ?
    C4 H4A . 0.9300 ?
    C5 C6 . 1.381(3) ?
    C5 H5A . 0.9300 ?
    C7 C8 . 1.468(3) ?
    C8 C9 . 1.406(3) ?
    C8 C13 . 1.415(3) ?
    C9 C10 . 1.380(3) ?
    C9 H9A . 0.9300 ?
    C10 C11 . 1.375(3) ?
    C10 H10A . 0.9300 ?
    C11 C12 . 1.380(3) ?
    C11 H11A . 0.9300 ?
    C12 C13 . 1.388(3) ?
    C12 H12A . 0.9300 ?
    C14 C15 . 1.430(3) ?
    C14 H14A . 0.9300 ?
    C15 C16 . 1.413(3) ?
    C15 C20 . 1.428(3) ?
    C16 C17 . 1.367(3) ?
    C16 H16A . 0.9300 ?
    C17 C18 . 1.399(3) ?
    C17 H17A . 0.9300 ?
    C18 C19 . 1.377(3) ?
    C18 C21 . 1.501(3) ?
    C19 C20 . 1.417(3) ?
    C19 H19A . 0.9300 ?
    C21 H21A . 0.9600 ?
    C21 H21B . 0.9600 ?
    C21 H21C . 0.9600 ?
loop_
    _geom_angle_atom_site_label_1
    _geom_angle_atom_site_label_2
    _geom_angle_atom_site_label_3
    _geom_angle_site_symmetry_1
    _geom_angle_site_symmetry_3
    _geom_angle
    _geom_angle_publ_flag
    O1 Zn1 N1 . . 120.95(7) ?
    O1 Zn1 N3 . . 95.00(7) ?
    N1 Zn1 N3 . . 90.39(7) ?
    O1 Zn1 Cl1 . . 115.14(5) ?
    N1 Zn1 Cl1 . . 111.84(5) ?
    N3 Zn1 Cl1 . . 120.39(6) ?
    C20 O1 Zn1 . . 125.15(14) ?
    C7 N1 C1 . . 106.20(17) ?
    C7 N1 Zn1 . . 122.18(15) ?
    C1 N1 Zn1 . . 131.21(13) ?
    C7 N2 C6 . . 108.47(18) ?
    C7 N2 H1N1 . . 124(2) ?
    C6 N2 H1N1 . . 127(2) ?
    C14 N3 C13 . . 119.79(18) ?
    C14 N3 Zn1 . . 120.98(14) ?
    C13 N3 Zn1 . . 119.23(14) ?
    C2 C1 C6 . . 121.4(2) ?
    C2 C1 N1 . . 129.8(2) ?
    C6 C1 N1 . . 108.80(18) ?
    C3 C2 C1 . . 116.9(2) ?
    C3 C2 H2A . . 121.6 ?
    C1 C2 H2A . . 121.6 ?
    C2 C3 C4 . . 121.4(2) ?
    C2 C3 H3A . . 119.3 ?
    C4 C3 H3A . . 119.3 ?
    C5 C4 C3 . . 121.8(2) ?
    C5 C4 H4A . . 119.1 ?
    C3 C4 H4A . . 119.1 ?
    C4 C5 C6 . . 116.5(2) ?
    C4 C5 H5A . . 121.7 ?
    C6 C5 H5A . . 121.7 ?
    C5 C6 N2 . . 132.6(2) ?
    C5 C6 C1 . . 122.0(2) ?
    N2 C6 C1 . . 105.41(19) ?
    N1 C7 N2 . . 111.11(19) ?
    N1 C7 C8 . . 126.48(19) ?
    N2 C7 C8 . . 122.33(18) ?
    C9 C8 C13 . . 117.9(2) ?
    C9 C8 C7 . . 118.8(2) ?
    C13 C8 C7 . . 123.31(18) ?
    C10 C9 C8 . . 121.5(2) ?
    C10 C9 H9A . . 119.3 ?
    C8 C9 H9A . . 119.3 ?
    C11 C10 C9 . . 119.6(2) ?
    C11 C10 H10A . . 120.2 ?
    C9 C10 H10A . . 120.2 ?
    C10 C11 C12 . . 120.7(2) ?
    C10 C11 H11A . . 119.7 ?
    C12 C11 H11A . . 119.7 ?
    C11 C12 C13 . . 120.6(2) ?
    C11 C12 H12A . . 119.7 ?
    C13 C12 H12A . . 119.7 ?
    C12 C13 C8 . . 119.72(19) ?
    C12 C13 N3 . . 121.3(2) ?
    C8 C13 N3 . . 118.95(19) ?
    N3 C14 C15 . . 126.9(2) ?
    N3 C14 H14A . . 116.6 ?
    C15 C14 H14A . . 116.6 ?
    C16 C15 C20 . . 119.0(2) ?
    C16 C15 C14 . . 116.5(2) ?
    C20 C15 C14 . . 124.3(2) ?
    C17 C16 C15 . . 122.2(2) ?
    C17 C16 H16A . . 118.9 ?
    C15 C16 H16A . . 118.9 ?
    C16 C17 C18 . . 119.9(2) ?
    C16 C17 H17A . . 120.0 ?
    C18 C17 H17A . . 120.0 ?
    C19 C18 C17 . . 118.8(2) ?
    C19 C18 C21 . . 120.3(2) ?
    C17 C18 C21 . . 120.9(2) ?
    C18 C19 C20 . . 123.6(2) ?
    C18 C19 H19A . . 118.2 ?
    C20 C19 H19A . . 118.2 ?
    O1 C20 C19 . . 118.2(2) ?
    O1 C20 C15 . . 125.38(19) ?
    C19 C20 C15 . . 116.4(2) ?
    C18 C21 H21A . . 109.5 ?
    C18 C21 H21B . . 109.5 ?
    H21A C21 H21B . . 109.5 ?
    C18 C21 H21C . . 109.5 ?
    H21A C21 H21C . . 109.5 ?
    H21B C21 H21C . . 109.5 ?
loop_
    _geom_torsion_atom_site_label_1
    _geom_torsion_atom_site_label_2
    _geom_torsion_atom_site_label_3
    _geom_torsion_atom_site_label_4
    _geom_torsion_site_symmetry_1
    _geom_torsion_site_symmetry_2
    _geom_torsion_site_symmetry_3
    _geom_torsion_site_symmetry_4
    _geom_torsion
    _geom_torsion_publ_flag
    N1 Zn1 O1 C20 . . . . -107.74(18) ?
    N3 Zn1 O1 C20 . . . . -14.28(18) ?
    Cl1 Zn1 O1 C20 . . . . 112.73(17) ?
    O1 Zn1 N1 C7 . . . . 116.26(16) ?
    N3 Zn1 N1 C7 . . . . 20.19(17) ?
    Cl1 Zn1 N1 C7 . . . . -103.02(16) ?
    O1 Zn1 N1 C1 . . . . -55.4(2) ?
    N3 Zn1 N1 C1 . . . . -151.41(18) ?
    Cl1 Zn1 N1 C1 . . . . 85.37(18) ?
    O1 Zn1 N3 C14 . . . . 13.98(18) ?
    N1 Zn1 N3 C14 . . . . 135.10(18) ?
    Cl1 Zn1 N3 C14 . . . . -109.09(17) ?
    O1 Zn1 N3 C13 . . . . -166.00(15) ?
    N1 Zn1 N3 C13 . . . . -44.88(16) ?
    Cl1 Zn1 N3 C13 . . . . 70.93(16) ?
    C7 N1 C1 C2 . . . . 179.7(2) ?
    Zn1 N1 C1 C2 . . . . -7.7(3) ?
    C7 N1 C1 C6 . . . . -0.9(2) ?
    Zn1 N1 C1 C6 . . . . 171.74(15) ?
    C6 C1 C2 C3 . . . . 0.7(3) ?
    N1 C1 C2 C3 . . . . -180.0(2) ?
    C1 C2 C3 C4 . . . . -1.6(3) ?
    C2 C3 C4 C5 . . . . 1.0(4) ?
    C3 C4 C5 C6 . . . . 0.7(4) ?
    C4 C5 C6 N2 . . . . 179.1(2) ?
    C4 C5 C6 C1 . . . . -1.6(3) ?
    C7 N2 C6 C5 . . . . 178.7(2) ?
    C7 N2 C6 C1 . . . . -0.7(2) ?
    C2 C1 C6 C5 . . . . 1.0(3) ?
    N1 C1 C6 C5 . . . . -178.5(2) ?
    C2 C1 C6 N2 . . . . -179.6(2) ?
    N1 C1 C6 N2 . . . . 1.0(2) ?
    C1 N1 C7 N2 . . . . 0.4(2) ?
    Zn1 N1 C7 N2 . . . . -173.03(14) ?
    C1 N1 C7 C8 . . . . -176.3(2) ?
    Zn1 N1 C7 C8 . . . . 10.3(3) ?
    C6 N2 C7 N1 . . . . 0.2(2) ?
    C6 N2 C7 C8 . . . . 177.05(19) ?
    N1 C7 C8 C9 . . . . 152.4(2) ?
    N2 C7 C8 C9 . . . . -24.0(3) ?
    N1 C7 C8 C13 . . . . -28.3(3) ?
    N2 C7 C8 C13 . . . . 155.4(2) ?
    C13 C8 C9 C10 . . . . 0.7(3) ?
    C7 C8 C9 C10 . . . . -179.9(2) ?
    C8 C9 C10 C11 . . . . 0.7(4) ?
    C9 C10 C11 C12 . . . . -1.2(4) ?
    C10 C11 C12 C13 . . . . 0.3(4) ?
    C11 C12 C13 C8 . . . . 1.1(4) ?
    C11 C12 C13 N3 . . . . -179.0(2) ?
    C9 C8 C13 C12 . . . . -1.6(3) ?
    C7 C8 C13 C12 . . . . 179.0(2) ?
    C9 C8 C13 N3 . . . . 178.56(19) ?
    C7 C8 C13 N3 . . . . -0.8(3) ?
    C14 N3 C13 C12 . . . . 40.8(3) ?
    Zn1 N3 C13 C12 . . . . -139.24(19) ?
    C14 N3 C13 C8 . . . . -139.4(2) ?
    Zn1 N3 C13 C8 . . . . 40.6(2) ?
    C13 N3 C14 C15 . . . . 174.0(2) ?
    Zn1 N3 C14 C15 . . . . -6.0(3) ?
    N3 C14 C15 C16 . . . . 177.5(2) ?
    N3 C14 C15 C20 . . . . -7.2(4) ?
    C20 C15 C16 C17 . . . . -0.6(4) ?
    C14 C15 C16 C17 . . . . 175.0(2) ?
    C15 C16 C17 C18 . . . . -1.4(4) ?
    C16 C17 C18 C19 . . . . 0.5(4) ?
    C16 C17 C18 C21 . . . . 179.3(2) ?
    C17 C18 C19 C20 . . . . 2.6(4) ?
    C21 C18 C19 C20 . . . . -176.2(2) ?
    Zn1 O1 C20 C19 . . . . -174.38(15) ?
    Zn1 O1 C20 C15 . . . . 6.2(3) ?
    C18 C19 C20 O1 . . . . 176.0(2) ?
    C18 C19 C20 C15 . . . . -4.5(3) ?
    C16 C15 C20 O1 . . . . -177.2(2) ?
    C14 C15 C20 O1 . . . . 7.6(4) ?
    C16 C15 C20 C19 . . . . 3.4(3) ?
    C14 C15 C20 C19 . . . . -171.8(2) ?
loop_
    _geom_hbond_atom_site_label_D
    _geom_hbond_atom_site_label_H
    _geom_hbond_atom_site_label_A
    _geom_hbond_site_symmetry_A
    _geom_hbond_distance_DH
    _geom_hbond_distance_HA
    _geom_hbond_distance_DA
    _geom_hbond_angle_DHA
    _geom_hbond_publ_flag
    N2 H1N1 Cl1 1_655 0.75(3) 2.53(3) 3.2352(19) 157(2) y
    C2 H2A O1 3_656 0.93 2.59 3.425(3) 149 y
    C12 H12A Cg1 4_555 0.93 2.96 3.762(3) 145 y
    C21 H21C Cg2 4_554 0.96 2.92 3.741(3) 144 y
