# Supplementary material for: (2-{[2-(1H-Benzimidazol-2-yl-κN 3)phen­yl]imino­methyl-κN}-5-methyl­phenolato-κO)chloridozinc(II)
Source: Acta Crystallogr Sect E Struct Rep Online. 2011 Aug 2;67(Pt 9):m1182–3. doi: 10.1107/S1600536811030170 (PMC3200787; doi:10.1107/S1600536811030170)
Supplement: Supplementary file 2 [file e-67-m1182-Isup2.hkl]

# 
# h,k,l, Fc-squared, Fo-squared, sigma(Fo-squared) and status flag 
# 
data_I
_shelx_title ' taher99_0m in P2(1)/c (RT)' 
_shelx_refln_list_code          4 
_shelx_F_calc_maximum      267.72 
_exptl_crystal_F_000       872.00 
_reflns_d_resolution_high  0.6952 
 
loop_ 
 _symmetry_equiv_pos_as_xyz 
 'x, y, z' 
 '-x, y+1/2, -z+1/2' 
 '-x, -y, -z' 
 'x, -y-1/2, z-1/2' 
 
_cell_length_a     8.6338 
_cell_length_b    19.4952 
_cell_length_c    10.9687 
_cell_angle_alpha  90.000 
_cell_angle_beta   99.675 
_cell_angle_gamma  90.000 
 
_shelx_F_squared_multiplier     1.000 
 
loop_ 
 _refln_index_h 
 _refln_index_k 
 _refln_index_l 
 _refln_F_squared_calc 
 _refln_F_squared_meas 
 _refln_F_squared_sigma 
 _refln_observed_status 
   1   0   0      136.40      155.97      8.44 o 
   2   0   0    10813.19    11463.22    135.99 o 
   3   0   0      569.74      664.87     28.76 o 
   4   0   0     2600.76     2807.17     70.11 o 
   5   0   0     5764.72     5956.54     79.09 o 
   6   0   0     5236.07     5108.80     76.24 o 
   7   0   0     1407.55     1417.05     38.79 o 
   8   0   0       72.12       79.60     17.29 o 
   9   0   0     1038.20     1020.00     46.32 o 
  10   0   0       82.34       98.34     24.97 o 
  11   0   0      126.72      130.49     29.35 o 
  12   0   0      627.69      739.76     82.04 o 
   1   1   0     6097.81     6042.43     50.28 o 
   2   1   0     2282.33     2267.85     23.54 o 
   3   1   0      187.61      222.11      8.22 o 
   4   1   0      423.57      409.63     12.10 o 
   5   1   0       17.04        8.15      4.70 o 
   6   1   0      197.84      180.84     11.18 o 
   7   1   0       62.46       64.59      8.83 o 
   8   1   0      432.65      444.88     22.22 o 
   9   1   0        0.33        0.76      9.76 o 
  10   1   0        2.21        6.53     11.18 o 
  11   1   0       60.81       70.55     13.17 o 
  12   1   0        0.58        7.74     11.43 o 
   0   2   0    15029.69    16868.22    157.86 o 
   1   2   0     6846.83     6432.01     54.13 o 
   2   2   0      192.96      238.57      6.15 o 
   3   2   0      195.64      237.19      8.95 o 
   4   2   0      594.26      654.64     18.12 o 
   5   2   0     3998.74     4241.64     49.00 o 
   6   2   0     7205.23     7104.32     74.10 o 
   7   2   0      547.18      593.84     26.86 o 
   8   2   0      383.94      460.16     20.58 o 
   9   2   0      210.42      243.85     20.12 o 
  10   2   0       45.00       39.16     17.02 o 
  11   2   0      252.42      221.75     18.67 o 
  12   2   0      378.97      376.71     24.51 o 
   1   3   0     3513.43     3627.27     39.29 o 
   2   3   0    13386.67    13508.75     99.98 o 
   3   3   0      753.94      800.03     16.95 o 
   4   3   0     3296.25     3148.82     37.37 o 
   5   3   0      729.40      639.66     19.79 o 
   6   3   0       62.33       68.05      8.80 o 
   7   3   0     2271.68     2181.87     38.50 o 
   8   3   0     1989.45     2016.03     38.82 o 
   9   3   0       11.23       20.32     11.13 o 
  10   3   0      578.36      533.71     31.15 o 
  11   3   0      519.84      537.24     26.94 o 
  12   3   0        2.17        6.79     12.63 o 
   0   4   0      441.11      460.27      9.44 o 
   1   4   0     8445.04     8969.02     80.31 o 
   2   4   0     1488.06     1440.89     17.13 o 
   3   4   0      187.81      150.23      9.61 o 
   4   4   0      401.52      363.75     14.30 o 
   5   4   0     1056.29      992.01     21.94 o 
   6   4   0      860.35      853.14     23.35 o 
   7   4   0      168.47      166.62     13.49 o 
   8   4   0      948.92      948.17     47.32 o 
   9   4   0      149.00      156.32     16.18 o 
  10   4   0      148.07      175.18     30.16 o 
  11   4   0       69.96       71.98     15.20 o 
  12   4   0       13.11       18.74     15.84 o 
   1   5   0     2349.85     2234.58     23.11 o 
   2   5   0     7786.46     7830.26     69.38 o 
   3   5   0       54.39       64.76      4.91 o 
   4   5   0     6044.82     5855.60     64.68 o 
   5   5   0     6439.73     6603.32     67.47 o 
   6   5   0      151.09      165.88     14.08 o 
   7   5   0      917.69      849.73     37.29 o 
   8   5   0      404.80      462.49     25.44 o 
   9   5   0      169.68      154.44     17.44 o 
  10   5   0      166.12      148.21     19.34 o 
  11   5   0      307.67      305.14     23.42 o 
  12   5   0        1.23       32.69     16.51 o 
   0   6   0      368.37      386.23      8.96 o 
   1   6   0        3.84        5.88      2.70 o 
   2   6   0     9607.02     9638.95     84.18 o 
   3   6   0    10265.38     9717.26     87.37 o 
   4   6   0     4006.40     4018.18     50.10 o 
   5   6   0     1340.84     1367.32     28.84 o 
   6   6   0      888.70      887.08     28.72 o 
   7   6   0      264.87      310.11     22.41 o 
   8   6   0      863.48      915.52     34.40 o 
   9   6   0      701.19      705.75     37.35 o 
  10   6   0      528.87      550.47     33.58 o 
  11   6   0       76.26       61.88     14.98 o 
   1   7   0     1347.64     1364.04     16.62 o 
   2   7   0       28.84       34.84      3.38 o 
   3   7   0       29.69       24.97      4.31 o 
   4   7   0      336.20      327.64     14.50 o 
   5   7   0      612.42      655.41     24.71 o 
   6   7   0       57.30       48.47     10.33 o 
   7   7   0       53.97       64.66     12.58 o 
   8   7   0      123.58      140.71     18.09 o 
   9   7   0       13.20       15.17     13.11 o 
  10   7   0       50.37       42.08     12.30 o 
  11   7   0       45.35       36.25     13.48 o 
   0   8   0     3349.79     3136.78     33.22 o 
   1   8   0     1159.73     1151.03     12.64 o 
   2   8   0     3069.12     2786.10     26.95 o 
   3   8   0    16005.53    15835.40    122.43 o 
   4   8   0     1016.37      926.72     17.87 o 
   5   8   0       18.88       25.95      7.60 o 
   6   8   0     1692.35     1758.00     49.30 o 
   7   8   0      217.16      227.57     19.90 o 
   8   8   0     1105.65     1178.23     34.30 o 
   9   8   0      855.24      948.58     40.21 o 
  10   8   0      541.92      588.53     34.57 o 
  11   8   0       35.62       36.49     12.89 o 
   1   9   0       29.98       23.73      2.98 o 
   2   9   0     2322.60     2343.86     24.97 o 
   3   9   0        0.15        4.50      2.87 o 
   4   9   0      179.59      177.45      8.66 o 
   5   9   0      215.07      203.96     14.10 o 
   6   9   0        4.40        7.27      7.18 o 
   7   9   0        6.36       10.49     10.32 o 
   8   9   0       12.32       27.88     13.88 o 
   9   9   0       10.18       19.25     12.11 o 
  10   9   0        1.42        8.66     12.98 o 
  11   9   0      134.43      132.07     17.93 o 
   0  10   0      544.20      552.00     17.71 o 
   1  10   0     1320.16     1484.19     16.13 o 
   2  10   0     2983.22     2973.35     27.00 o 
   3  10   0     7853.35     7718.73     61.76 o 
   4  10   0      955.20      919.24     16.82 o 
   5  10   0       82.18       76.56      9.91 o 
   6  10   0       32.39       24.61     11.26 o 
   7  10   0      631.81      632.94     33.05 o 
   8  10   0      800.12      738.98     44.67 o 
   9  10   0      715.33      788.74     35.20 o 
  10  10   0       90.84       98.79     20.91 o 
  11  10   0       32.55       23.11     12.84 o 
   1  11   0     1677.16     1589.07     17.75 o 
   2  11   0     2628.90     2448.61     26.31 o 
   3  11   0       99.52      100.19      6.37 o 
   4  11   0     2298.97     2312.11     37.01 o 
   5  11   0     1598.95     1600.44     42.82 o 
   6  11   0        3.24       -1.78      8.56 o 
   7  11   0      961.09     1011.13     38.54 o 
   8  11   0     1689.51     1732.17     45.93 o 
   9  11   0        2.12       20.79     12.42 o 
  10  11   0      117.43      100.85     25.73 o 
  11  11   0      177.96      216.20     25.01 o 
   0  12   0        0.16       -3.56      4.56 o 
   1  12   0      128.72      105.77      5.79 o 
   2  12   0      209.31      176.64      7.22 o 
   3  12   0     1449.48     1482.46     23.41 o 
   4  12   0      278.20      321.24     29.76 o 
   5  12   0       99.07       99.84     10.14 o 
   6  12   0     1249.18     1231.88     40.53 o 
   7  12   0        2.73       13.81     10.35 o 
   8  12   0      272.92      259.95     23.27 o 
   9  12   0       69.87       73.35     15.71 o 
  10  12   0       17.34       10.89     12.92 o 
  11  12   0      141.38      128.70     26.29 o 
   1  13   0     1710.45     1710.99     25.33 o 
   2  13   0     2055.03     1988.32     33.27 o 
   3  13   0       58.49       57.10      9.09 o 
   4  13   0     3143.84     3214.12     54.77 o 
   5  13   0      563.12      611.80     29.22 o 
   6  13   0      762.35      702.66     30.08 o 
   7  13   0       74.31       65.19     23.11 o 
   8  13   0      402.13      314.01     35.49 o 
   9  13   0        5.75       23.45     12.83 o 
  10  13   0       73.11       68.80     19.35 o 
   0  14   0     3587.10     3494.00     47.68 o 
   1  14   0     1067.17     1095.93     18.87 o 
   2  14   0      994.55     1026.53     24.70 o 
   3  14   0       87.43       94.30     11.01 o 
   4  14   0      116.76      157.79     15.89 o 
   5  14   0      286.27      280.13     21.03 o 
   6  14   0     1329.67     1333.87     41.61 o 
   7  14   0      275.14      275.46     23.14 o 
   8  14   0      136.35      111.63     17.99 o 
   9  14   0       60.54       45.08     15.00 o 
  10  14   0        3.02       -6.66     14.22 o 
   1  15   0        8.47       15.99      5.13 o 
   2  15   0      871.72      843.06     29.02 o 
   3  15   0      252.70      240.98     16.13 o 
   4  15   0      137.68      127.57     13.11 o 
   5  15   0       67.74       59.10     12.44 o 
   6  15   0        2.84       10.36     10.47 o 
   7  15   0      444.40      419.41     28.33 o 
   8  15   0      101.97       76.52     16.61 o 
   9  15   0       23.41        4.19     12.84 o 
  10  15   0        5.50       21.57     14.47 o 
   0  16   0     3659.85     3836.80     64.42 o 
   1  16   0      962.49     1040.48     34.34 o 
   2  16   0       14.43       10.04      9.00 o 
   3  16   0      144.93      141.20     15.60 o 
   4  16   0      285.11      279.02     21.01 o 
   5  16   0     1392.12     1446.90     40.14 o 
   6  16   0     1216.00     1232.72     42.64 o 
   7  16   0      575.51      548.59     32.79 o 
   8  16   0       10.55       12.45     12.83 o 
   9  16   0       74.85       38.29     16.02 o 
  10  16   0       32.23        9.34     13.96 o 
   1  17   0       77.73       85.46      9.23 o 
   2  17   0       10.62       14.46      9.39 o 
   3  17   0       29.07       37.37     11.31 o 
   4  17   0      220.56      230.04     29.48 o 
   5  17   0        9.98       25.85     11.52 o 
   6  17   0        8.91       -2.40      9.96 o 
   7  17   0        2.69        6.28     12.18 o 
   8  17   0       85.14       79.90     17.22 o 
   9  17   0        4.42       19.16     18.41 o 
   0  18   0     1134.36     1144.29     95.64 o 
   1  18   0     1436.74     1359.94     27.69 o 
   2  18   0        9.27        8.89     10.38 o 
   3  18   0       39.15       48.70     12.18 o 
   4  18   0      133.84      106.16     15.84 o 
   5  18   0      332.27      346.55     25.31 o 
   6  18   0      229.10      282.12     29.60 o 
   7  18   0      145.78       89.82     17.81 o 
   8  18   0       19.96       12.13     18.67 o 
   9  18   0       12.46      -13.62     13.62 o 
   1  19   0      287.17      305.32     38.50 o 
   2  19   0     1228.33     1340.13     65.56 o 
   3  19   0       68.93       36.32     25.86 o 
   4  19   0      557.87      556.25     31.03 o 
   5  19   0      316.70      331.36     25.88 o 
   6  19   0        8.29       10.57     12.15 o 
   7  19   0      198.07      236.65     25.61 o 
   8  19   0      304.81      262.89     26.92 o 
   9  19   0       14.17       17.77     34.62 o 
   0  20   0       20.22       41.49     16.19 o 
   1  20   0      213.77      219.26     23.17 o 
   2  20   0       54.70       23.66     20.08 o 
   3  20   0       39.13       38.28     14.50 o 
   4  20   0       45.56       21.18     14.11 o 
   5  20   0       50.82       46.42     14.53 o 
   6  20   0        0.68        7.10     12.61 o 
   7  20   0       42.19       22.44     14.56 o 
   8  20   0       17.16       17.44     14.19 o 
   1  21   0      452.24      459.16     32.37 o 
   2  21   0      310.75      343.27     40.20 o 
   3  21   0        0.22       -6.10     10.64 o 
   4  21   0      102.31      124.27     21.05 o 
   5  21   0      178.62      157.74     23.75 o 
   6  21   0        1.14       -2.94     12.19 o 
   7  21   0       24.70       27.52     19.19 o 
   8  21   0       29.88       35.53     16.94 o 
   0  22   0       33.40       73.88     32.36 o 
   1  22   0       54.93       46.14     15.29 o 
   2  22   0      368.86      396.11     32.30 o 
   3  22   0      288.75      296.85     37.88 o 
   4  22   0       85.24       87.42     19.74 o 
   5  22   0       16.25       23.94     15.77 o 
   6  22   0       70.90       65.89     19.94 o 
   7  22   0       19.95       22.23     14.64 o 
   1  23   0      312.11      283.72     99.86 o 
   2  23   0       76.97       78.09     18.76 o 
   3  23   0       92.31       77.34     18.68 o 
   4  23   0       55.26       66.05     18.73 o 
   5  23   0      104.68       87.25     24.95 o 
   6  23   0        6.01       28.22     17.51 o 
   0  24   0       17.87        4.44     22.84 o 
   1  24   0      229.20      216.81     33.80 o 
   2  24   0      253.43      253.54     28.23 o 
   3  24   0      211.71      233.67     27.70 o 
   4  24   0      121.07      167.36     25.06 o 
   5  24   0        2.54       20.29     16.99 o 
   6  24   0       99.58       98.36     23.45 o 
   1  25   0        9.48       15.48     18.98 o 
   2  25   0      222.95      307.25    108.21 o 
   3  25   0       28.44       14.97     15.24 o 
   4  25   0        2.58       -4.60     13.75 o 
   5  25   0        2.38       30.67     21.30 o 
   0  26   0        4.19       28.59     28.70 o 
   1  26   0       31.13       33.01     20.47 o 
   2  26   0       55.99       39.93     21.79 o 
   3  26   0       88.40       97.83     28.76 o 
   4  26   0       12.12       42.51     18.11 o 
   1  27   0       87.89       53.19     23.68 o 
   2  27   0       88.74       98.88     28.30 o 
   3  27   0        0.29       13.62     21.18 o 
   0  28   0       53.13       78.16     41.77 o 
 -12   1   1        2.03        5.84     11.29 o 
 -11   1   1      526.90      563.84     26.97 o 
 -10   1   1      762.92      789.98     26.51 o 
  -9   1   1        8.94        4.82      7.33 o 
  -8   1   1      241.98      296.43     19.56 o 
  -7   1   1     1400.45     1353.80     41.77 o 
  -6   1   1      181.83      215.41     14.21 o 
  -5   1   1     2046.69     2047.94     29.76 o 
  -4   1   1     6927.82     6902.12     69.62 o 
  -3   1   1      123.79      102.82      8.53 o 
  -2   1   1     2196.31     2193.92     20.07 o 
  -1   1   1    13120.13    13817.46     98.34 o 
   0   1   1      378.06      399.95      4.79 o 
   1   1   1    11043.34    10895.83     67.72 o 
   2   1   1    11400.44    11160.74     78.48 o 
   3   1   1      454.81      465.74     13.31 o 
   4   1   1       23.42       13.53      3.96 o 
   5   1   1     1758.02     1847.40     30.27 o 
   6   1   1      169.72      166.37     11.39 o 
   7   1   1     1433.17     1469.82     28.99 o 
   8   1   1     4281.42     4251.36     57.52 o 
   9   1   1      300.03      306.92     19.55 o 
  10   1   1       11.90       23.01     10.96 o 
  11   1   1       80.56       71.84     16.19 o 
  12   1   1        1.67        8.48     11.77 o 
 -12   2   1      114.26       84.85     16.22 o 
 -11   2   1      142.38      153.33     16.40 o 
 -10   2   1       11.62        0.72      8.59 o 
  -9   2   1     2470.25     2419.59     54.65 o 
  -8   2   1       36.05       36.60      9.34 o 
  -7   2   1       11.98        7.63      8.68 o 
  -6   2   1      997.36      925.57     26.37 o 
  -5   2   1      203.86      175.49     11.48 o 
  -4   2   1      231.52      233.27     11.52 o 
  -3   2   1    10830.35    10961.63     95.93 o 
  -2   2   1     5197.01     5167.39     42.96 o 
  -1   2   1      564.20      578.49      9.06 o 
   0   2   1    14284.92    14465.48     88.70 o 
   1   2   1     8267.71     8385.16     53.99 o 
   2   2   1      293.87      236.37      7.02 o 
   3   2   1     2670.31     2561.05     27.39 o 
   4   2   1       14.01       12.76      3.61 o 
   5   2   1       48.98       41.69      6.49 o 
   6   2   1     1758.37     1753.03     42.46 o 
   7   2   1     1522.17     1510.48     29.59 o 
   8   2   1      230.61      194.17     14.85 o 
   9   2   1      639.47      667.85     26.22 o 
  10   2   1      379.48      358.57     23.61 o 
  11   2   1       44.57       30.36     14.04 o 
  12   2   1      106.38       94.73     15.87 o 
 -12   3   1       43.15        9.87     12.81 o 
 -11   3   1       14.84       -0.77     10.93 o 
 -10   3   1       11.06       22.20      8.64 o 
  -9   3   1        4.31        3.30      8.31 o 
  -8   3   1       35.69       36.15     10.22 o 
  -7   3   1     1134.58     1133.73     29.22 o 
  -6   3   1        2.83        3.99      7.06 o 
  -5   3   1     1674.52     1663.67     29.75 o 
  -4   3   1     2973.57     2904.30     40.56 o 
  -3   3   1      338.80      361.90     13.30 o 
  -2   3   1     1578.10     1477.36     23.91 o 
  -1   3   1     2983.52     2878.48     30.26 o 
   0   3   1     1152.88     1088.13     11.89 o 
   1   3   1     3807.29     4045.34     35.04 o 
   2   3   1     8493.23     8440.98     62.22 o 
   3   3   1     1180.82     1197.05     17.37 o 
   4   3   1       41.18       39.43      4.99 o 
   5   3   1     2403.22     2610.12     41.31 o 
   6   3   1      115.22       93.35     10.58 o 
   7   3   1      129.57      119.53     12.02 o 
   8   3   1      315.86      279.11     16.95 o 
   9   3   1        2.22       10.95      8.19 o 
  10   3   1       30.34       29.93     11.68 o 
  11   3   1       35.04        0.60     12.03 o 
  12   3   1        4.18       14.84     13.12 o 
 -12   4   1       86.05       64.51     21.13 o 
 -11   4   1      126.12      116.70     18.00 o 
 -10   4   1       28.20       34.78     10.31 o 
  -9   4   1     1410.55     1372.57     31.08 o 
  -8   4   1      134.24      176.23     15.03 o 
  -7   4   1      186.50      202.18     24.27 o 
  -6   4   1     4175.07     4196.40     56.81 o 
  -5   4   1      682.07      600.61     20.43 o 
  -4   4   1      433.80      367.66     12.97 o 
  -3   4   1    14254.40    13972.29    120.25 o 
  -2   4   1      655.85      702.40     14.82 o 
  -1   4   1      201.43      182.11      5.63 o 
   0   4   1     4001.55     4130.02     32.92 o 
   1   4   1     6714.24     6586.53     48.15 o 
   2   4   1       49.47       52.97      4.69 o 
   3   4   1     6006.73     5881.86     49.77 o 
   4   4   1     1491.55     1444.52     21.49 o 
   5   4   1        4.90        4.83      4.36 o 
   6   4   1     5600.35     5551.89     74.15 o 
   7   4   1      237.01      255.21     23.27 o 
   8   4   1        0.51       -4.65      6.78 o 
   9   4   1      577.12      582.79     25.46 o 
  10   4   1      186.90      195.46     23.96 o 
  11   4   1       48.44       28.34     16.64 o 
 -12   5   1       36.35       58.81     26.62 o 
 -11   5   1        2.23       -1.32     12.69 o 
 -10   5   1       87.20      103.29     13.37 o 
  -9   5   1        2.89       -6.15      7.86 o 
  -8   5   1       75.36       80.15     13.01 o 
  -7   5   1      746.62      747.88     30.29 o 
  -6   5   1        0.19       -5.37      5.37 o 
  -5   5   1      449.54      422.84     15.91 o 
  -4   5   1      150.18      122.81     10.61 o 
  -3   5   1      335.18      364.76     11.36 o 
  -2   5   1     5083.12     5236.74     54.51 o 
  -1   5   1     3996.36     4191.78     35.22 o 
   0   5   1     7785.98     7894.92     52.66 o 
   1   5   1      133.82      107.79      5.06 o 
   2   5   1      463.19      443.78     10.51 o 
   3   5   1        2.60       18.35      6.74 o 
   4   5   1      553.43      500.23     12.60 o 
   5   5   1     2101.69     1972.30     32.14 o 
   6   5   1       54.40       56.16      8.57 o 
   7   5   1        7.59        8.18      6.57 o 
   8   5   1      329.81      353.68     20.89 o 
   9   5   1      343.82      321.46     21.20 o 
  10   5   1      367.35      396.07     34.25 o 
  11   5   1      243.92      258.59     25.05 o 
 -12   6   1      202.80      160.55     44.04 o 
 -11   6   1       30.68       36.29     13.13 o 
 -10   6   1       67.36       67.66     13.20 o 
  -9   6   1      388.60      401.59     20.60 o 
  -8   6   1       54.40       50.95     11.96 o 
  -7   6   1       27.40       38.88     22.94 o 
  -6   6   1     4277.86     4290.60     59.02 o 
  -5   6   1     1076.95      961.31     25.55 o 
  -4   6   1       97.63       78.79      7.84 o 
  -3   6   1     4006.30     4101.97     42.07 o 
  -2   6   1     3719.69     3637.03     46.90 o 
  -1   6   1     1250.32     1223.41     14.01 o 
   0   6   1     5772.33     5583.45     41.59 o 
   1   6   1     2295.92     2310.69     22.37 o 
   2   6   1     1905.88     1964.25     22.84 o 
   3   6   1     6985.45     7053.97     63.36 o 
   4   6   1     1894.06     2015.09     28.53 o 
   5   6   1       18.52       19.84      5.36 o 
   6   6   1     3343.74     3258.98     48.44 o 
   7   6   1        7.11       11.32      7.27 o 
   8   6   1      220.01      220.75     28.23 o 
   9   6   1      375.99      401.65     34.85 o 
  10   6   1      533.86      585.22     39.54 o 
  11   6   1        9.42        2.89     12.68 o 
 -11   7   1      341.36      398.08     35.15 o 
 -10   7   1      116.53      126.45     15.77 o 
  -9   7   1      111.82      106.45     16.85 o 
  -8   7   1      593.86      572.39     30.19 o 
  -7   7   1     2217.31     2207.53     79.74 o 
  -6   7   1      385.92      426.07     18.72 o 
  -5   7   1     1488.53     1412.35     28.42 o 
  -4   7   1     2538.41     2588.97     37.05 o 
  -3   7   1       40.60       44.66      6.50 o 
  -2   7   1     3737.44     3498.92     31.66 o 
  -1   7   1     6473.10     6172.04     48.72 o 
   0   7   1      793.58      756.11     11.34 o 
   1   7   1      348.53      295.24      8.88 o 
   2   7   1     7823.34     8105.59     62.06 o 
   3   7   1      666.92      752.07     15.46 o 
   4   7   1     3933.57     3848.80     43.42 o 
   5   7   1     4822.41     4786.21     53.29 o 
   6   7   1      636.78      595.10     22.23 o 
   7   7   1        5.06        8.90      7.57 o 
   8   7   1      563.66      584.59     33.61 o 
   9   7   1        9.87        6.74     11.25 o 
  10   7   1      147.23      189.75     24.39 o 
  11   7   1      248.33      244.06     25.26 o 
 -11   8   1       12.09       12.59     17.12 o 
 -10   8   1        0.27      -11.31     11.31 o 
  -9   8   1       16.12       14.02     10.93 o 
  -8   8   1       55.43       30.51     10.83 o 
  -7   8   1      121.54      130.65     17.51 o 
  -6   8   1      392.11      383.30     21.54 o 
  -5   8   1      274.49      293.66     15.92 o 
  -4   8   1       67.12       46.12      6.56 o 
  -3   8   1     1606.05     1750.06     31.93 o 
  -2   8   1      112.58      155.29      6.17 o 
  -1   8   1      138.62      196.40      8.58 o 
   0   8   1        0.39        4.16      3.35 o 
   1   8   1     1003.99     1102.83     15.45 o 
   2   8   1       19.70       37.33      4.44 o 
   3   8   1      223.53      222.41      7.56 o 
   4   8   1        2.55       10.34      5.93 o 
   5   8   1       57.11       69.92      7.94 o 
   6   8   1       70.44       72.58     11.02 o 
   7   8   1        8.46       10.81      8.19 o 
   8   8   1       45.56       31.17     21.16 o 
   9   8   1       15.36       -9.46     14.25 o 
  10   8   1       42.45       48.38     17.94 o 
  11   8   1       35.98       17.99     12.62 o 
 -11   9   1      155.19      151.50     24.74 o 
 -10   9   1      507.05      545.62     33.35 o 
  -9   9   1       22.06       18.75     11.71 o 
  -8   9   1      434.36      491.64     28.60 o 
  -7   9   1      956.22      988.48     31.26 o 
  -6   9   1      139.30      160.43     18.65 o 
  -5   9   1     1912.01     1892.78     32.29 o 
  -4   9   1     2149.23     2107.56     30.53 o 
  -3   9   1        3.02       16.22      5.18 o 
  -2   9   1      847.56      804.26     13.34 o 
  -1   9   1     7360.93     7224.32     51.01 o 
   0   9   1        1.32        3.30      2.75 o 
   1   9   1      865.53      848.54     12.29 o 
   2   9   1     4583.82     4570.69     45.47 o 
   3   9   1        2.09        0.57      3.27 o 
   4   9   1     2206.78     2002.33     29.15 o 
   5   9   1     2370.59     2331.12     41.02 o 
   6   9   1      476.85      477.39     22.09 o 
   7   9   1      488.41      557.58     28.66 o 
   8   9   1      842.28      808.52     61.79 o 
   9   9   1        1.71      -11.95     14.05 o 
  10   9   1      544.13      571.09     40.47 o 
  11   9   1      200.63      203.10     20.50 o 
 -11  10   1        1.44       29.02     17.08 o 
 -10  10   1        4.72       16.20     13.13 o 
  -9  10   1      486.88      522.80     34.71 o 
  -8  10   1      493.08      521.20     32.26 o 
  -7  10   1      282.11      280.50     21.01 o 
  -6  10   1      310.63      340.52     28.95 o 
  -5  10   1      704.44      687.64     24.07 o 
  -4  10   1       31.42       22.94      4.70 o 
  -3  10   1     2266.19     2208.40     43.62 o 
  -2  10   1      199.70      163.30      8.86 o 
  -1  10   1      357.58      342.46     11.84 o 
   0  10   1      186.29      132.18      6.35 o 
   1  10   1      643.39      592.01     10.73 o 
   2  10   1      887.98      899.80     17.29 o 
   3  10   1     1839.09     1756.52     24.88 o 
   4  10   1     1543.48     1530.52     22.80 o 
   5  10   1      101.65      112.77     22.65 o 
   6  10   1      971.32      934.98     31.20 o 
   7  10   1      228.93      217.63     26.92 o 
   8  10   1       63.27       37.98     34.19 o 
   9  10   1      130.33      152.75     23.41 o 
  10  10   1      243.80      232.05     27.97 o 
  11  10   1       23.77        7.03     14.02 o 
 -11  11   1        0.89       -6.28     15.45 o 
 -10  11   1       11.56       10.61     12.95 o 
  -9  11   1      169.37      184.53     20.75 o 
  -8  11   1      432.47      439.65     41.49 o 
  -7  11   1      564.97      594.46     31.07 o 
  -6  11   1       14.21       15.93      9.17 o 
  -5  11   1       93.12      107.90     25.09 o 
  -4  11   1      106.80       95.76      8.68 o 
  -3  11   1      463.18      484.91     11.04 o 
  -2  11   1     1242.74     1324.16     37.58 o 
  -1  11   1     1111.00     1062.08     15.59 o 
   0  11   1      812.64      845.99     12.81 o 
   1  11   1     2982.91     3157.41     29.02 o 
   2  11   1      196.97      196.14      9.16 o 
   3  11   1      154.88      176.91      9.65 o 
   4  11   1      729.78      729.59     18.84 o 
   5  11   1     2252.39     2295.00     35.59 o 
   6  11   1      284.86      296.42     29.39 o 
   7  11   1      534.23      445.70     68.49 o 
   8  11   1       14.42        7.12     12.42 o 
   9  11   1       31.01       19.25     14.67 o 
  10  11   1      203.28      242.93     25.08 o 
  11  11   1       39.94       54.48     17.48 o 
 -11  12   1       32.55       22.79     17.57 o 
 -10  12   1       84.42       83.33     20.69 o 
  -9  12   1      502.58      450.66     51.31 o 
  -8  12   1      258.86      235.97     22.11 o 
  -7  12   1      802.66      805.23     36.83 o 
  -6  12   1     1068.99     1128.10     39.69 o 
  -5  12   1      361.28      358.77     17.75 o 
  -4  12   1       58.74       71.61     11.71 o 
  -3  12   1     4173.99     3998.69     44.99 o 
  -2  12   1     2724.98     2702.92     30.80 o 
  -1  12   1      758.87      731.81     17.06 o 
   0  12   1     4478.75     4372.65     35.33 o 
   1  12   1     1167.12     1131.66     16.29 o 
   2  12   1      671.79      682.54     25.65 o 
   3  12   1     1804.18     1733.18     27.31 o 
   4  12   1     2784.83     2645.31     83.86 o 
   5  12   1       20.14       27.74     12.02 o 
   6  12   1      581.88      680.50     33.96 o 
   7  12   1      654.99      642.30     37.66 o 
   8  12   1       11.07       25.89     13.62 o 
   9  12   1      321.33      362.57     36.12 o 
  10  12   1      107.05       84.46     18.06 o 
 -10  13   1        5.82        7.89     17.96 o 
  -9  13   1       53.25       36.73     14.37 o 
  -8  13   1      216.19      190.19     23.07 o 
  -7  13   1      167.48      137.87     17.38 o 
  -6  13   1        1.71        5.54      8.98 o 
  -5  13   1      678.70      701.81     27.26 o 
  -4  13   1      672.65      656.68     21.30 o 
  -3  13   1      297.79      233.33     14.75 o 
  -2  13   1       37.22       50.90      7.38 o 
  -1  13   1      382.84      387.43     11.73 o 
   0  13   1      541.22      580.40     11.66 o 
   1  13   1      436.79      399.53     12.04 o 
   2  13   1     3440.68     3378.10     38.04 o 
   3  13   1       42.41       55.89      9.53 o 
   4  13   1       70.41       68.65     14.25 o 
   5  13   1       15.92       12.09     11.88 o 
   6  13   1      696.04      707.92     44.67 o 
   7  13   1       37.55       59.75     16.49 o 
   8  13   1      208.87      259.17     27.36 o 
   9  13   1       36.60       33.05     14.37 o 
  10  13   1        0.72       -0.82     13.16 o 
 -10  14   1       64.89       70.80     21.01 o 
  -9  14   1      146.47      142.51     20.00 o 
  -8  14   1      250.49      240.75     22.59 o 
  -7  14   1       21.12       15.65     10.93 o 
  -6  14   1      549.02      631.86     55.76 o 
  -5  14   1      415.39      456.29     33.13 o 
  -4  14   1        4.75        3.23      6.76 o 
  -3  14   1      614.26      637.71     21.32 o 
  -2  14   1     1157.75     1197.87     32.50 o 
  -1  14   1      396.84      415.09     12.66 o 
   0  14   1      438.13      447.98     13.50 o 
   1  14   1      296.83      318.06     10.74 o 
   2  14   1      443.15      424.12     15.67 o 
   3  14   1     2017.11     2033.98     47.89 o 
   4  14   1      533.56      521.20     28.52 o 
   5  14   1      136.69      154.26     23.93 o 
   6  14   1      236.21      219.54     23.38 o 
   7  14   1      338.91      323.15     33.18 o 
   8  14   1       52.71       46.76     17.58 o 
   9  14   1      210.44      186.39     26.33 o 
  10  14   1       97.89       52.15     16.74 o 
 -10  15   1      117.29      122.86     31.10 o 
  -9  15   1        1.59       -6.86      9.39 o 
  -8  15   1       88.65       77.14     16.47 o 
  -7  15   1      482.95      475.10     29.71 o 
  -6  15   1       52.67       42.28     12.73 o 
  -5  15   1      638.99      622.91     36.97 o 
  -4  15   1      283.29      277.99     17.86 o 
  -3  15   1      575.83      547.84     21.90 o 
  -2  15   1      635.91      593.09     20.49 o 
  -1  15   1      888.40      903.64     17.66 o 
   0  15   1       12.87        9.63      5.02 o 
   1  15   1     1366.78     1395.06     22.14 o 
   2  15   1     1187.40     1199.20     24.30 o 
   3  15   1       17.62       14.15      7.68 o 
   4  15   1      807.27      871.45     34.62 o 
   5  15   1      209.71      205.79     26.38 o 
   6  15   1       29.63        3.25     12.77 o 
   7  15   1      256.75      308.83     25.00 o 
   8  15   1      793.24      783.50     40.09 o 
   9  15   1       28.21       21.88     14.11 o 
  10  15   1        7.37        3.71     14.69 o 
 -10  16   1       10.27       -5.67     18.06 o 
  -9  16   1       14.48       22.67     17.93 o 
  -8  16   1       38.19       36.16     14.28 o 
  -7  16   1       74.12       88.71     26.60 o 
  -6  16   1        0.01       -7.51      9.45 o 
  -5  16   1      447.35      446.02     28.39 o 
  -4  16   1      519.50      474.77     26.79 o 
  -3  16   1      141.04      110.75     14.62 o 
  -2  16   1       73.32       50.89     11.23 o 
  -1  16   1      124.66       97.36     13.66 o 
   0  16   1      335.01      358.05     14.53 o 
   1  16   1      814.60      792.03     18.55 o 
   2  16   1      372.46      349.39     22.88 o 
   3  16   1       51.27       45.50     11.58 o 
   4  16   1       86.17      124.33     24.73 o 
   5  16   1        0.00       -5.82      8.96 o 
   6  16   1        0.19        4.66     12.27 o 
   7  16   1        0.34       10.50     11.68 o 
   8  16   1        6.85       17.38     13.11 o 
   9  16   1        5.66        5.63     13.12 o 
  -9  17   1       64.50       72.78     22.46 o 
  -8  17   1       49.11       56.98     15.60 o 
  -7  17   1      420.41      458.89     30.29 o 
  -6  17   1       43.39       24.26     11.79 o 
  -5  17   1     1332.54     1325.35     39.60 o 
  -4  17   1      728.01      746.83     29.96 o 
  -3  17   1      157.85      136.23     15.82 o 
  -2  17   1     1142.55     1097.27     31.72 o 
  -1  17   1      675.62      664.09     17.57 o 
   0  17   1       50.67       40.05      9.93 o 
   1  17   1      543.82      529.23     17.90 o 
   2  17   1     2343.84     2278.00     45.51 o 
   3  17   1      804.00      772.29     38.03 o 
   4  17   1      112.90      120.88     21.55 o 
   5  17   1      344.40      337.63     41.86 o 
   6  17   1        0.58        5.73     11.19 o 
   7  17   1      695.87      753.59     39.36 o 
   8  17   1      180.54      158.53     21.17 o 
   9  17   1      179.70      144.83     21.80 o 
  -9  18   1      138.53      185.50     28.99 o 
  -8  18   1       28.84       18.86     13.53 o 
  -7  18   1       44.94       50.93     15.21 o 
  -6  18   1       93.72      107.91     17.43 o 
  -5  18   1      155.60      160.98     34.65 o 
  -4  18   1      580.20      594.70     31.12 o 
  -3  18   1      471.01      475.45     27.16 o 
  -2  18   1       87.65       80.11     12.97 o 
  -1  18   1       33.75       42.58     10.10 o 
   0  18   1      917.12     1025.17     30.97 o 
   1  18   1      289.47      323.22     18.57 o 
   2  18   1      136.40      127.56     18.46 o 
   3  18   1       65.97       58.90     12.60 o 
   4  18   1      402.09      395.13     34.56 o 
   5  18   1      184.50      173.62     19.61 o 
   6  18   1      199.33      210.77     29.53 o 
   7  18   1      119.74      129.69     19.73 o 
   8  18   1       22.05        4.23     13.22 o 
   9  18   1        7.68       12.53     15.71 o 
  -9  19   1        4.30      -15.80     15.80 o 
  -8  19   1       31.26       -0.85     18.08 o 
  -7  19   1       36.39       17.68     14.78 o 
  -6  19   1        2.48       -6.78     11.01 o 
  -5  19   1        1.32       16.13     11.60 o 
  -4  19   1       23.23       25.26     17.86 o 
  -3  19   1      114.54      104.90     15.45 o 
  -2  19   1      495.67      430.02     30.70 o 
  -1  19   1       33.60       29.36     17.09 o 
   0  19   1       71.91       70.97     12.05 o 
   1  19   1       60.06       61.94     14.40 o 
   2  19   1      124.76      129.39     19.87 o 
   3  19   1       24.18       38.02     18.18 o 
   4  19   1        7.96       17.70     11.45 o 
   5  19   1       20.18        7.48     11.00 o 
   6  19   1        4.52       14.75     12.68 o 
   7  19   1      137.86      124.82     19.00 o 
   8  19   1        4.44       11.09     13.72 o 
  -8  20   1       96.32       85.88     23.21 o 
  -7  20   1       87.09       85.70     18.08 o 
  -6  20   1      170.76      181.80     41.66 o 
  -5  20   1      366.70      364.26     26.89 o 
  -4  20   1       96.32       87.82     15.73 o 
  -3  20   1      388.76      356.90     29.64 o 
  -2  20   1      262.31      314.58     27.95 o 
  -1  20   1       98.90      102.70     17.17 o 
   0  20   1      860.80      906.16     43.44 o 
   1  20   1      456.63      497.62     33.20 o 
   2  20   1      111.64       86.16     17.00 o 
   3  20   1      156.12      160.43     21.88 o 
   4  20   1      455.94      385.40     32.60 o 
   5  20   1      231.22      198.58     21.19 o 
   6  20   1      225.58      229.50     26.63 o 
   7  20   1       85.00       46.00     15.18 o 
   8  20   1        0.39      -12.56     12.56 o 
  -8  21   1        0.67       36.84     19.89 o 
  -7  21   1       68.62       76.72     26.52 o 
  -6  21   1        5.95       21.98     16.32 o 
  -5  21   1       36.28       53.52     14.78 o 
  -4  21   1       27.94       47.38     17.55 o 
  -3  21   1       60.59       34.05     14.95 o 
  -2  21   1       16.62       12.37     13.55 o 
  -1  21   1      355.11      323.79     27.77 o 
   0  21   1       47.75       41.07     14.26 o 
   1  21   1       27.00       74.44     16.41 o 
   2  21   1        0.56       -2.44     11.03 o 
   3  21   1       10.58       29.85     13.95 o 
   4  21   1       91.02       75.10     18.39 o 
   5  21   1      119.30      117.41     22.19 o 
   6  21   1        9.88      -11.49     11.49 o 
   7  21   1        2.94        0.37     13.19 o 
  -7  22   1       99.85       81.49     22.20 o 
  -6  22   1       41.40       17.02     15.20 o 
  -5  22   1      173.37      150.93     23.58 o 
  -4  22   1       68.94       64.11     17.00 o 
  -3  22   1       33.65       -4.50     12.88 o 
  -2  22   1      163.23      186.75     23.65 o 
  -1  22   1       30.96       27.31     24.09 o 
   0  22   1      378.88      360.97     37.92 o 
   1  22   1      118.30      109.10     19.12 o 
   2  22   1       58.01       69.32     17.20 o 
   3  22   1       23.50       32.68     14.93 o 
   4  22   1      186.12      210.49     26.10 o 
   5  22   1       31.48       20.08     15.02 o 
   6  22   1       88.11       85.80     21.23 o 
   7  22   1       85.59       69.49     21.90 o 
  -7  23   1       74.22       94.88     27.71 o 
  -6  23   1       24.16       26.53     17.58 o 
  -5  23   1       88.32       89.00     22.90 o 
  -4  23   1       35.46       61.48     28.01 o 
  -3  23   1        1.28       23.21     19.81 o 
  -2  23   1      122.11      124.88     20.94 o 
  -1  23   1      504.31      589.70     38.49 o 
   0  23   1       44.71       21.22     17.95 o 
   1  23   1      143.04      153.58     29.64 o 
   2  23   1       15.98       45.26     16.55 o 
   3  23   1        2.27       -6.69     13.32 o 
   4  23   1      146.29      150.23     32.16 o 
   5  23   1      198.14      213.43     28.37 o 
   6  23   1       15.20       30.02     17.94 o 
  -6  24   1        0.90       13.44     16.14 o 
  -5  24   1        6.03       17.20     15.02 o 
  -4  24   1       39.70       35.56     16.73 o 
  -3  24   1        9.74       25.89     15.47 o 
  -2  24   1        0.78       21.39     15.03 o 
  -1  24   1        0.08       33.99     37.56 o 
   0  24   1        2.50       52.08     21.69 o 
   1  24   1       22.65       54.79     27.84 o 
   2  24   1        0.77       -0.69     12.84 o 
   3  24   1       32.84       69.84     18.82 o 
   4  24   1        9.39       -2.08     13.39 o 
   5  24   1        6.87        9.76     15.00 o 
   6  24   1       10.43       21.97     18.16 o 
  -5  25   1      242.36      204.37     27.29 o 
  -4  25   1      112.21       94.07     32.41 o 
  -3  25   1        3.00       16.29     14.47 o 
  -2  25   1       42.60       36.61     20.72 o 
  -1  25   1      356.13      432.78     49.33 o 
   0  25   1        0.71        5.41     18.75 o 
   1  25   1      119.40       91.98     25.89 o 
   2  25   1      165.85      122.09     48.39 o 
   3  25   1       81.12       75.55     19.41 o 
   4  25   1       71.08       68.01     19.90 o 
   5  25   1       47.34       68.70     20.39 o 
  -4  26   1       75.42       60.44     19.62 o 
  -3  26   1       96.08      104.68     21.30 o 
  -2  26   1      123.28      160.37     30.82 o 
  -1  26   1       16.07       38.49     25.96 o 
   0  26   1      146.83      212.51     34.73 o 
   1  26   1       16.59       34.01     19.98 o 
   2  26   1       49.99       76.38     26.03 o 
   3  26   1       43.61       70.58     56.38 o 
   4  26   1        2.25        7.79     16.34 o 
  -3  27   1        1.20       49.68     43.03 o 
  -2  27   1        4.29       36.52     21.06 o 
  -1  27   1        1.83       -2.61     20.10 o 
   0  27   1        6.60       10.18     19.94 o 
   1  27   1        8.86        8.55     20.49 o 
   2  27   1        1.14        5.06     19.21 o 
   3  27   1        4.73       19.76     22.10 o 
 -12   0   2      766.76      689.49     79.22 o 
 -11   0   2      654.17      670.37     73.17 o 
 -10   0   2      182.68      203.74     23.27 o 
  -9   0   2      689.10      726.65     31.92 o 
  -8   0   2       99.68      111.70     13.35 o 
  -7   0   2      644.37      629.14     26.31 o 
  -6   0   2     4962.76     4916.27     61.27 o 
  -5   0   2     3582.22     3357.09     44.11 o 
  -4   0   2      206.59      207.95     12.25 o 
  -3   0   2    26050.05    26249.97    210.16 o 
  -2   0   2    71675.15    70630.89    616.78 o 
  -1   0   2       14.99       11.85      2.57 o 
   0   0   2     4560.90     4376.98     60.34 o 
   1   0   2    12926.36    13433.94    158.43 o 
   2   0   2     1999.73     2184.12     41.22 o 
   3   0   2     3909.58     3850.94     53.36 o 
   4   0   2      125.25       85.26      9.75 o 
   5   0   2      125.32      118.11     15.44 o 
   6   0   2     5545.55     5513.48     83.97 o 
   7   0   2     3103.47     3227.52     67.84 o 
   8   0   2     1122.19     1195.68     40.54 o 
   9   0   2      611.93      625.93     38.02 o 
  10   0   2      257.97      260.06     54.02 o 
  11   0   2       85.85      123.65     23.09 o 
 -12   1   2       13.02       -3.77     19.87 o 
 -11   1   2        4.02       -8.73      8.73 o 
 -10   1   2      234.06      227.71     17.15 o 
  -9   1   2      220.91      243.15     21.27 o 
  -8   1   2      110.81      128.62      9.66 o 
  -7   1   2       92.70       96.47      9.19 o 
  -6   1   2       14.32       15.86      5.52 o 
  -5   1   2      839.74      896.55     14.65 o 
  -4   1   2      454.94      431.33      9.07 o 
  -3   1   2     2215.53     2217.81     19.56 o 
  -2   1   2     1695.96     1668.76     15.23 o 
  -1   1   2    13652.14    13793.18     84.88 o 
   0   1   2      236.97      217.34      4.34 o 
   1   1   2      481.11      424.47      9.23 o 
   2   1   2       31.74       21.42      3.85 o 
   3   1   2       28.11       41.51      4.82 o 
   4   1   2      490.51      551.52     13.78 o 
   5   1   2      166.37      171.01     11.86 o 
   6   1   2       75.14       94.29     10.66 o 
   7   1   2       19.91       15.21      6.92 o 
   8   1   2       74.08       62.59     10.22 o 
   9   1   2       17.32       11.63      8.70 o 
  10   1   2        1.06       -8.01      8.01 o 
  11   1   2       53.17       40.40     13.97 o 
 -12   2   2      305.14      304.09     34.35 o 
 -11   2   2      261.58      220.56     21.63 o 
 -10   2   2      146.16      139.86     14.55 o 
  -9   2   2      327.26      382.79     18.01 o 
  -8   2   2        4.74       -4.58      5.37 o 
  -7   2   2      380.26      397.14     13.94 o 
  -6   2   2     3250.70     3160.37     32.56 o 
  -5   2   2     6356.00     6266.68     48.08 o 
  -4   2   2      700.77      708.07     12.49 o 
  -3   2   2      707.53      696.82     11.66 o 
  -2   2   2    21669.41    22316.04    145.11 o 
  -1   2   2     2028.13     2048.13     16.71 o 
   0   2   2    27544.72    28098.62    165.32 o 
   1   2   2     2774.05     2955.03     24.60 o 
   2   2   2     1452.26     1567.06     17.96 o 
   3   2   2      494.28      437.72     11.27 o 
   4   2   2     2366.43     2361.52     29.98 o 
   5   2   2     1109.72     1097.97     21.56 o 
   6   2   2     2034.72     1986.21     35.49 o 
   7   2   2      782.77      838.89     24.93 o 
   8   2   2      124.43      117.94     14.37 o 
   9   2   2      415.55      395.20     21.76 o 
  10   2   2      167.86      185.24     16.99 o 
  11   2   2       24.91       14.42     11.86 o 
 -12   3   2        9.53      -12.75     22.46 o 
 -11   3   2       32.63       38.79     15.00 o 
 -10   3   2     1180.61     1210.62     30.59 o 
  -9   3   2      195.30      209.58     24.23 o 
  -8   3   2      162.44      172.28     12.01 o 
  -7   3   2     1072.13     1092.46     20.45 o 
  -6   3   2      157.48      161.95      9.44 o 
  -5   3   2     4093.98     4216.54     42.12 o 
  -4   3   2     5269.00     5139.44     45.18 o 
  -3   3   2      179.69      177.38      6.49 o 
  -2   3   2      530.30      606.39      9.38 o 
  -1   3   2    35871.47    36871.70    218.54 o 
   0   3   2      284.59      304.66      6.06 o 
   1   3   2      275.92      211.38      6.64 o 
   2   3   2     1878.72     1687.61     19.03 o 
   3   3   2       86.72       61.25      5.47 o 
   4   3   2     2379.70     2427.51     30.46 o 
   5   3   2     8614.07     8641.25     83.03 o 
   6   3   2      494.07      507.59     19.45 o 
   7   3   2     1004.00      964.01     59.02 o 
   8   3   2     1938.35     1995.26     37.61 o 
   9   3   2      384.86      339.60     20.35 o 
  10   3   2       13.03        2.10      8.95 o 
  11   3   2      376.86      375.81     26.44 o 
 -12   4   2       23.37       19.49     23.49 o 
 -11   4   2       53.43       75.50     21.24 o 
 -10   4   2       82.76       77.82     12.14 o 
  -9   4   2       83.68       70.82     10.77 o 
  -8   4   2      537.23      577.88     20.28 o 
  -7   4   2      221.34      278.78     16.58 o 
  -6   4   2      375.24      383.94     14.05 o 
  -5   4   2     4410.35     4595.65     44.60 o 
  -4   4   2       30.77       39.67      6.93 o 
  -3   4   2      471.64      499.39      9.31 o 
  -2   4   2    12263.67    12936.95     95.66 o 
  -1   4   2    12142.56    12741.39     70.62 o 
   0   4   2    27354.15    28828.77    161.64 o 
   1   4   2      701.55      732.66     12.10 o 
   2   4   2      258.73      291.38     11.12 o 
   3   4   2     3334.07     3508.89     35.86 o 
   4   4   2      376.63      467.15     12.95 o 
   5   4   2      396.75      437.11     14.54 o 
   6   4   2      178.38      156.74     12.50 o 
   7   4   2      166.69      138.36     13.53 o 
   8   4   2      411.36      447.34     23.71 o 
   9   4   2       34.99       16.26      8.72 o 
  10   4   2       15.92       18.08     10.18 o 
  11   4   2       14.58        3.53     11.23 o 
 -12   5   2       15.98        9.79     23.21 o 
 -11   5   2      174.33      160.78     30.79 o 
 -10   5   2      270.20      295.82     30.41 o 
  -9   5   2       72.75       61.36     12.84 o 
  -8   5   2      906.30      889.38     23.25 o 
  -7   5   2     2869.13     2931.51     44.48 o 
  -6   5   2      536.79      519.67     14.61 o 
  -5   5   2     1217.06     1215.44     19.23 o 
  -4   5   2     6264.63     6290.40     52.13 o 
  -3   5   2       28.08       50.81      6.69 o 
  -2   5   2      144.50      220.57      8.39 o 
  -1   5   2    21528.40    22055.61    118.95 o 
   0   5   2      994.98     1192.82     13.15 o 
   1   5   2     2519.49     2450.03     30.34 o 
   2   5   2    12774.70    13085.95    103.46 o 
   3   5   2     6349.08     6593.42     56.78 o 
   4   5   2      414.55      419.26     12.79 o 
   5   5   2     2424.81     2342.75     32.63 o 
   6   5   2       91.50       85.03     10.72 o 
   7   5   2      193.00      182.30     15.01 o 
   8   5   2      478.61      579.54     26.90 o 
   9   5   2      281.95      233.93     25.15 o 
  10   5   2       70.31       62.34     13.23 o 
  11   5   2      477.63      599.92     36.54 o 
 -12   6   2      109.63       80.54     28.08 o 
 -11   6   2       53.57       57.93     19.22 o 
 -10   6   2      126.28      121.80     14.78 o 
  -9   6   2      429.45      444.10     21.36 o 
  -8   6   2     1786.04     1770.35     36.45 o 
  -7   6   2       97.07       80.86     10.55 o 
  -6   6   2      584.95      603.30     19.16 o 
  -5   6   2       35.48       33.39      6.48 o 
  -4   6   2        8.23       10.99      4.68 o 
  -3   6   2    11918.65    11641.59     94.33 o 
  -2   6   2     2665.15     2722.19     27.34 o 
  -1   6   2      512.69      480.12      9.08 o 
   0   6   2      568.09      698.00     10.95 o 
   1   6   2     3242.21     3003.21     29.39 o 
   2   6   2      197.88      210.79      7.64 o 
   3   6   2     8214.19     8205.21     73.71 o 
   4   6   2     1325.28     1219.92     21.27 o 
   5   6   2      110.79       95.04     13.21 o 
   6   6   2       19.61       16.59      6.30 o 
   7   6   2     1466.87     1458.95     33.30 o 
   8   6   2      266.48      269.15     18.91 o 
   9   6   2      214.43      209.54     18.63 o 
  10   6   2      341.98      351.69     30.26 o 
  11   6   2       43.29       39.60     18.72 o 
 -12   7   2        1.63      -10.26     20.55 o 
 -11   7   2        1.89       -5.29     17.30 o 
 -10   7   2      169.06      178.31     19.27 o 
  -9   7   2        0.45        6.72      8.63 o 
  -8   7   2       27.60       32.35      9.41 o 
  -7   7   2       53.82       75.76     15.40 o 
  -6   7   2       73.52      101.62     10.52 o 
  -5   7   2      325.30      321.11     13.80 o 
  -4   7   2      306.38      337.59     13.32 o 
  -3   7   2      278.46      248.08      9.45 o 
  -2   7   2      332.15      321.10      9.23 o 
  -1   7   2     1127.64     1173.26     15.34 o 
   0   7   2       39.54       50.93      4.87 o 
   1   7   2      530.17      578.14     13.39 o 
   2   7   2      997.18     1045.08     16.44 o 
   3   7   2       74.56       60.44      6.53 o 
   4   7   2      227.40      247.90     12.56 o 
   5   7   2      113.65      141.75     10.97 o 
   6   7   2      190.30      191.89     13.66 o 
   7   7   2      181.40      175.06     16.56 o 
   8   7   2       44.39       66.44     13.24 o 
   9   7   2       54.11       25.14     12.73 o 
  10   7   2       13.78       46.39     25.60 o 
  11   7   2       83.86      122.98     23.25 o 
 -11   8   2        3.36      -11.10     15.15 o 
 -10   8   2      215.38      224.11     22.10 o 
  -9   8   2     1067.75     1167.44     44.58 o 
  -8   8   2     2399.68     2387.24     50.25 o 
  -7   8   2       11.36        6.91     12.38 o 
  -6   8   2      181.58      213.01     14.11 o 
  -5   8   2      709.74      689.41     25.04 o 
  -4   8   2      938.61      970.48     27.63 o 
  -3   8   2    15846.80    16088.63    127.56 o 
  -2   8   2     6044.95     5724.01     50.77 o 
  -1   8   2     1235.38     1247.62     16.71 o 
   0   8   2      271.73      222.83      6.94 o 
   1   8   2     5019.89     4819.96     41.86 o 
   2   8   2      791.67      821.91     15.01 o 
   3   8   2    12999.66    13129.85     98.24 o 
   4   8   2     3234.90     3129.20     40.31 o 
   5   8   2      400.10      395.42     16.83 o 
   6   8   2      327.54      359.70     21.20 o 
   7   8   2      889.83      916.65     42.69 o 
   8   8   2       90.97      103.63     14.76 o 
   9   8   2      602.66      586.22     46.98 o 
  10   8   2      438.68      516.43     47.69 o 
  11   8   2       36.48       52.82     16.00 o 
 -11   9   2       30.72        6.48     16.78 o 
 -10   9   2       40.93       61.67     19.40 o 
  -9   9   2        0.09       -5.90     10.52 o 
  -8   9   2        0.70        8.14     10.34 o 
  -7   9   2      982.75      882.83     57.12 o 
  -6   9   2      278.13      244.53     20.00 o 
  -5   9   2        4.71        3.09      5.14 o 
  -4   9   2      470.19      462.02     19.11 o 
  -3   9   2      124.26      129.68      7.68 o 
  -2   9   2     1613.59     1536.09     19.30 o 
  -1   9   2      579.55      542.07     11.40 o 
   0   9   2      468.95      504.51      9.98 o 
   1   9   2       34.78       28.56      3.84 o 
   2   9   2      113.73       96.93      6.75 o 
   3   9   2       64.33       66.71      6.07 o 
   4   9   2      216.41      248.74     17.16 o 
   5   9   2      471.38      424.53     16.29 o 
   6   9   2      237.42      218.92     21.69 o 
   7   9   2       25.24        7.65      8.55 o 
   8   9   2       45.93       51.84     12.36 o 
   9   9   2       61.05       36.18     61.01 o 
  10   9   2       39.05       25.74     27.27 o 
  11   9   2       22.59       42.08     19.07 o 
 -11  10   2        0.87       -1.89     16.33 o 
 -10  10   2      162.21      155.21     30.80 o 
  -9  10   2      963.89      976.56     35.80 o 
  -8  10   2      789.81      841.16     31.66 o 
  -7  10   2        1.57       11.71      9.18 o 
  -6  10   2      157.50      179.45     31.12 o 
  -5  10   2      178.93      174.98     15.24 o 
  -4  10   2       35.33       32.49      7.22 o 
  -3  10   2     1383.28     1279.59     28.66 o 
  -2  10   2      476.93      447.09     10.78 o 
  -1  10   2      251.26      262.63     10.22 o 
   0  10   2     1024.74     1082.13     17.08 o 
   1  10   2      367.50      390.09      9.91 o 
   2  10   2      144.84      143.52      9.45 o 
   3  10   2     4273.05     4107.78     42.11 o 
   4  10   2     1040.74     1032.55     20.07 o 
   5  10   2     1089.00     1017.82     28.00 o 
   6  10   2      287.50      290.55     19.46 o 
   7  10   2      443.97      478.16     32.13 o 
   8  10   2      295.03      340.17     35.39 o 
   9  10   2      314.01      338.50     38.48 o 
  10  10   2      114.13       98.49     29.10 o 
  11  10   2       65.69       61.54     21.28 o 
 -11  11   2      156.16      111.50     24.28 o 
 -10  11   2      359.33      414.88     63.01 o 
  -9  11   2      161.23      203.51     21.20 o 
  -8  11   2      212.09      223.14     20.53 o 
  -7  11   2     2370.67     2313.15     49.59 o 
  -6  11   2        4.77       -0.44      7.58 o 
  -5  11   2      113.96      132.54     14.42 o 
  -4  11   2      968.27      950.18     22.91 o 
  -3  11   2     1067.44     1067.37     20.49 o 
  -2  11   2     2006.12     1900.13     52.43 o 
  -1  11   2     3696.01     3455.52     37.68 o 
   0  11   2      123.11       85.73      5.83 o 
   1  11   2     1387.04     1417.58     19.87 o 
   2  11   2     2451.22     2379.94     30.06 o 
   3  11   2      862.98      887.27     17.80 o 
   4  11   2     1125.06     1156.42     24.03 o 
   5  11   2     3712.87     3733.74     81.19 o 
   6  11   2      939.71      879.64     35.04 o 
   7  11   2      117.37      117.13     22.87 o 
   8  11   2      589.48      579.37     45.27 o 
   9  11   2       31.59       35.27     38.71 o 
  10  11   2      101.14       88.61     34.18 o 
 -11  12   2       64.56       62.38     20.64 o 
 -10  12   2       36.50       22.22     19.84 o 
  -9  12   2        5.67      -13.70     13.70 o 
  -8  12   2       48.14       38.12     16.03 o 
  -7  12   2      116.01      106.50     22.93 o 
  -6  12   2       13.02       11.18      9.19 o 
  -5  12   2      422.77      401.94     15.72 o 
  -4  12   2        5.50       10.85      6.33 o 
  -3  12   2     1058.12     1103.04     25.21 o 
  -2  12   2     1746.22     1733.87     24.13 o 
  -1  12   2      385.20      402.08     13.21 o 
   0  12   2      120.23      129.92      8.03 o 
   1  12   2      134.91      148.98      7.49 o 
   2  12   2        1.74        5.75      5.69 o 
   3  12   2      432.88      401.44     18.76 o 
   4  12   2       64.87       63.06     10.05 o 
   5  12   2      202.11      203.36     20.59 o 
   6  12   2       18.63       45.03     16.81 o 
   7  12   2       13.31       12.88     15.24 o 
   8  12   2       16.64       29.93     19.64 o 
   9  12   2        0.83       -0.86     13.59 o 
  10  12   2        2.43       -9.04     14.77 o 
 -10  13   2       43.98       44.28     19.19 o 
  -9  13   2        4.64       10.13     16.23 o 
  -8  13   2      905.93      859.34     35.50 o 
  -7  13   2      632.63      678.00     31.28 o 
  -6  13   2      535.30      530.08     35.83 o 
  -5  13   2      299.95      254.62     19.81 o 
  -4  13   2      895.97      936.38     25.21 o 
  -3  13   2      467.06      462.32     18.78 o 
  -2  13   2     1078.80     1069.39     24.61 o 
  -1  13   2     4260.45     4219.09     41.24 o 
   0  13   2       69.51       74.01      6.11 o 
   1  13   2     1272.35     1194.40     22.08 o 
   2  13   2     3607.31     3606.54     50.78 o 
   3  13   2      556.10      505.63     18.97 o 
   4  13   2       25.63        9.06     12.84 o 
   5  13   2      157.67      159.23     23.49 o 
   6  13   2      436.39      352.87     49.09 o 
   7  13   2      257.28      266.34     31.99 o 
   8  13   2      272.79      353.32     31.81 o 
   9  13   2       12.57        1.86     14.94 o 
  10  13   2       28.95       -8.43     29.62 o 
 -10  14   2        0.08       29.78     17.65 o 
  -9  14   2      152.16      175.40     58.54 o 
  -8  14   2       77.94       59.42     13.85 o 
  -7  14   2      160.83      134.78     17.61 o 
  -6  14   2      696.91      771.02     31.40 o 
  -5  14   2     2247.79     2256.16     42.85 o 
  -4  14   2       76.53       63.50     10.28 o 
  -3  14   2       49.95       37.56      9.54 o 
  -2  14   2      286.26      287.60     13.06 o 
  -1  14   2      554.34      553.31     19.06 o 
   0  14   2     3792.37     3775.50     34.00 o 
   1  14   2     2664.69     2687.90     30.87 o 
   2  14   2       11.61       21.74      6.17 o 
   3  14   2      101.38       97.03     12.26 o 
   4  14   2      274.17      269.68     52.06 o 
   5  14   2       43.93       55.24     17.42 o 
   6  14   2       71.75       93.70     21.89 o 
   7  14   2      778.94      878.76     54.01 o 
   8  14   2        8.98       24.04     15.98 o 
   9  14   2       17.21       21.78     16.12 o 
  10  14   2       61.78       79.32     20.97 o 
 -10  15   2       11.08       27.31     19.45 o 
  -9  15   2      105.85       74.78     20.60 o 
  -8  15   2       11.98       -3.47     13.74 o 
  -7  15   2        1.31      -10.47     10.47 o 
  -6  15   2       60.82       51.46     12.44 o 
  -5  15   2      423.00      388.98     21.44 o 
  -4  15   2      135.59      119.12     12.78 o 
  -3  15   2        0.23       -6.85      6.85 o 
  -2  15   2      358.83      314.43     17.43 o 
  -1  15   2       49.87       48.82      7.59 o 
   0  15   2      911.41      914.23     19.96 o 
   1  15   2      162.65      144.32      9.62 o 
   2  15   2       69.75       43.78      9.26 o 
   3  15   2      170.90      215.72     20.72 o 
   4  15   2      883.93      915.06     34.95 o 
   5  15   2      270.68      284.07     25.66 o 
   6  15   2      343.97      315.29     28.59 o 
   7  15   2      130.86      157.08     28.44 o 
   8  15   2       47.60       33.18     15.87 o 
   9  15   2       17.54      -10.11     14.32 o 
 -10  16   2        0.69      -16.54     16.72 o 
  -9  16   2      206.96      172.53     27.44 o 
  -8  16   2       30.42        6.86     15.22 o 
  -7  16   2        1.04       -5.55     10.50 o 
  -6  16   2     1030.93     1128.63     37.15 o 
  -5  16   2     1070.70     1060.52     38.45 o 
  -4  16   2       90.95       82.70     21.13 o 
  -3  16   2      172.30      170.01     16.86 o 
  -2  16   2      745.48      743.32     26.97 o 
  -1  16   2      493.63      465.20     21.10 o 
   0  16   2      727.54      711.78     20.64 o 
   1  16   2     2428.99     2361.24     37.30 o 
   2  16   2        5.64        1.75      8.33 o 
   3  16   2      878.00      896.91     34.58 o 
   4  16   2      505.05      458.64     42.43 o 
   5  16   2       16.52       37.62     13.96 o 
   6  16   2      765.23      838.31     39.77 o 
   7  16   2      466.00      574.38     50.44 o 
   8  16   2        2.44       27.25     16.17 o 
   9  16   2      103.68      118.93     20.62 o 
  -9  17   2        2.65      -14.77     14.77 o 
  -8  17   2        0.98      -12.44     12.44 o 
  -7  17   2       10.48       15.69     12.05 o 
  -6  17   2       17.25       17.37     12.05 o 
  -5  17   2      161.95      152.31     22.35 o 
  -4  17   2       25.59       24.04     10.88 o 
  -3  17   2       13.69        2.12     12.67 o 
  -2  17   2        5.53        2.60      8.57 o 
  -1  17   2      177.20      208.02     14.28 o 
   0  17   2       11.54       19.94      9.25 o 
   1  17   2      368.15      336.20     19.13 o 
   2  17   2       34.08       21.54     11.59 o 
   3  17   2        2.36       26.33     12.11 o 
   4  17   2       45.47       28.12     13.70 o 
   5  17   2      477.41      391.36     40.20 o 
   6  17   2       70.09       64.04     17.50 o 
   7  17   2       39.39       34.98     16.15 o 
   8  17   2       22.56       14.52     13.33 o 
   9  17   2       45.68       42.99     16.98 o 
  -9  18   2        3.23        8.59     18.07 o 
  -8  18   2        9.79       10.64     18.53 o 
  -7  18   2      138.43      141.17     29.82 o 
  -6  18   2      353.33      290.25     40.05 o 
  -5  18   2      569.21      586.88     32.02 o 
  -4  18   2      166.77      137.33     17.36 o 
  -3  18   2      162.20      169.06     17.59 o 
  -2  18   2      383.07      381.33     23.73 o 
  -1  18   2        0.31       10.40      6.74 o 
   0  18   2      489.24      522.13     24.29 o 
   1  18   2      588.98      571.07     18.89 o 
   2  18   2       66.70       17.42     15.91 o 
   3  18   2       64.21       50.76     14.62 o 
   4  18   2       78.29       98.51     15.87 o 
   5  18   2       99.10      114.65     19.95 o 
   6  18   2      502.79      491.02     39.66 o 
   7  18   2      158.52      158.26     22.03 o 
   8  18   2       80.97       48.34     16.18 o 
  -9  19   2       26.51       21.63     23.36 o 
  -8  19   2       32.00       60.30     20.71 o 
  -7  19   2      171.10      212.10     41.20 o 
  -6  19   2       80.93       81.88     21.66 o 
  -5  19   2      570.96      535.87     49.06 o 
  -4  19   2      819.13      864.98     37.00 o 
  -3  19   2       13.87       22.07     12.93 o 
  -2  19   2      110.45      129.65     18.93 o 
  -1  19   2      346.34      375.48     31.85 o 
   0  19   2     1162.04     1170.33     37.56 o 
   1  19   2      987.35     1076.08     33.10 o 
   2  19   2      227.19      262.88     46.81 o 
   3  19   2      255.02      226.13     29.61 o 
   4  19   2       39.57       91.00     18.67 o 
   5  19   2     1214.19     1278.40     41.13 o 
   6  19   2        9.70       24.43     13.39 o 
   7  19   2       29.59       36.74     14.07 o 
   8  19   2       66.11       86.91     18.98 o 
  -8  20   2        7.13       -0.50     22.24 o 
  -7  20   2       40.72       48.34     18.72 o 
  -6  20   2        2.05       11.21     12.42 o 
  -5  20   2      171.48      134.23     18.66 o 
  -4  20   2       28.79       49.46     16.39 o 
  -3  20   2      200.27      197.01     23.05 o 
  -2  20   2       12.08        0.58     13.25 o 
  -1  20   2        1.90      -10.33     13.68 o 
   0  20   2      767.63      724.77     51.91 o 
   1  20   2       31.33       28.94     13.05 o 
   2  20   2       51.84       50.16     15.03 o 
   3  20   2       96.77      114.44     26.27 o 
   4  20   2        2.81        6.63     13.28 o 
   5  20   2       32.10       36.59     23.63 o 
   6  20   2        0.07       19.20     13.69 o 
   7  20   2       14.48       12.76     13.44 o 
   8  20   2        0.47       18.17     15.34 o 
  -8  21   2       68.56       42.77     20.60 o 
  -7  21   2       24.37       17.20     16.83 o 
  -6  21   2        6.14       -9.36     15.77 o 
  -5  21   2       97.95       72.31     17.45 o 
  -4  21   2      594.61      605.71     39.14 o 
  -3  21   2       39.92       34.04     14.88 o 
  -2  21   2       81.58       76.97     16.40 o 
  -1  21   2      202.58      214.81     24.19 o 
   0  21   2      316.87      266.06     47.00 o 
   1  21   2      835.48      808.77     39.93 o 
   2  21   2       49.75       49.03     15.47 o 
   3  21   2      142.18      166.02     25.32 o 
   4  21   2       33.54       39.11     20.70 o 
   5  21   2       92.97       64.95     19.07 o 
   6  21   2        1.27       -3.01     13.83 o 
   7  21   2       93.76      108.37     19.88 o 
  -7  22   2        0.15       -2.78     17.57 o 
  -6  22   2       16.23       22.97     18.02 o 
  -5  22   2       22.95       25.35     14.86 o 
  -4  22   2        0.90        8.80     13.60 o 
  -3  22   2      552.25      553.98     38.00 o 
  -2  22   2       74.24       68.77     16.63 o 
  -1  22   2       13.04       22.71     13.77 o 
   0  22   2       78.41       75.68     21.93 o 
   1  22   2      203.56      246.08     33.65 o 
   2  22   2       37.60       43.14     15.30 o 
   3  22   2      215.09      235.25     26.88 o 
   4  22   2       33.39       56.04     18.02 o 
   5  22   2        0.42       -7.01     13.83 o 
   6  22   2       41.67       17.56     17.72 o 
   7  22   2       37.92       31.06     18.92 o 
  -7  23   2        9.36        8.28     23.64 o 
  -6  23   2        7.79       29.57     23.26 o 
  -5  23   2       26.72       45.17     16.58 o 
  -4  23   2       22.90       22.27     15.17 o 
  -3  23   2       65.41       73.80     17.54 o 
  -2  23   2       63.39       53.65     16.69 o 
  -1  23   2        3.53       30.37     14.23 o 
   0  23   2       10.21       -2.72     22.25 o 
   1  23   2       19.42       29.56     18.70 o 
   2  23   2       79.77       71.38     18.14 o 
   3  23   2       61.85       30.87     20.75 o 
   4  23   2       22.04       31.91     16.68 o 
   5  23   2       30.61       31.61     18.64 o 
   6  23   2       67.26       41.10     27.59 o 
  -6  24   2       84.36      121.26     31.48 o 
  -5  24   2       41.83       57.14     24.00 o 
  -4  24   2       27.65       29.12     15.56 o 
  -3  24   2      327.32      353.79     32.32 o 
  -2  24   2      198.89      208.02     25.89 o 
  -1  24   2       22.82       25.86     19.85 o 
   0  24   2      136.41      157.96     66.49 o 
   1  24   2       70.52      109.58     36.83 o 
   2  24   2        6.95       31.72     21.11 o 
   3  24   2      142.57      120.12     21.21 o 
   4  24   2      177.40      204.66     27.85 o 
   5  24   2       14.92       39.68     18.37 o 
  -5  25   2        4.17       38.80     23.56 o 
  -4  25   2       11.04       35.27     16.59 o 
  -3  25   2        0.02       30.20     15.44 o 
  -2  25   2        4.23       10.22     14.23 o 
  -1  25   2       74.26       76.92     23.98 o 
   0  25   2       12.44       21.75     24.35 o 
   1  25   2        4.81       -1.04     24.45 o 
   2  25   2        1.01        1.91     16.79 o 
   3  25   2        0.10       13.36     15.79 o 
   4  25   2        0.80       25.24     18.03 o 
   5  25   2       56.27       56.38     21.76 o 
  -4  26   2       42.68       14.59     19.07 o 
  -3  26   2       12.34       48.54     17.08 o 
  -2  26   2      192.32      232.80     53.22 o 
  -1  26   2        3.74        6.74     21.24 o 
   0  26   2       32.48       54.30     23.93 o 
   1  26   2       10.28        1.13     19.93 o 
   2  26   2       18.24       68.37     24.54 o 
   3  26   2       93.30       82.21     43.49 o 
   4  26   2       51.03       54.60     19.65 o 
  -3  27   2       84.00      125.31     28.96 o 
  -2  27   2      136.11      166.94     33.06 o 
  -1  27   2       94.40      165.24     32.47 o 
   0  27   2       26.03       18.84     21.20 o 
   1  27   2        5.77        7.36     20.74 o 
   2  27   2       61.41       98.31     33.12 o 
 -12   1   3        9.76       -1.10     18.75 o 
 -11   1   3      172.64      120.47     28.79 o 
 -10   1   3     1637.52     1706.71     39.62 o 
  -9   1   3      148.94      155.90     13.52 o 
  -8   1   3       10.18        6.19      5.59 o 
  -7   1   3      701.16      765.23     16.63 o 
  -6   1   3      172.39      190.83     10.29 o 
  -5   1   3     1216.36     1219.48     16.82 o 
  -4   1   3    18388.17    18451.28    118.22 o 
  -3   1   3     8996.44     8897.24     60.33 o 
  -2   1   3        2.51        5.00      1.87 o 
  -1   1   3      677.61      638.85      7.95 o 
   0   1   3      114.01      128.22      4.86 o 
   1   1   3     4438.26     4382.62     37.95 o 
   2   1   3    13769.17    13121.05     95.75 o 
   3   1   3      897.09      732.24     15.12 o 
   4   1   3      467.98      509.03     13.10 o 
   5   1   3     3723.73     3737.66     52.19 o 
   6   1   3      235.52      259.99     16.02 o 
   7   1   3      419.64      403.68     19.57 o 
   8   1   3     1498.01     1522.71     33.46 o 
   9   1   3      839.36      858.50     28.88 o 
  10   1   3       24.61       22.52     10.41 o 
  11   1   3      104.62       85.48     17.40 o 
 -12   2   3      128.50       97.51     27.02 o 
 -11   2   3      387.56      337.87     36.50 o 
 -10   2   3      122.19      106.55     14.18 o 
  -9   2   3       23.37       28.21      9.56 o 
  -8   2   3      301.69      319.01     16.38 o 
  -7   2   3        0.12       -0.63      5.29 o 
  -6   2   3     2337.91     2380.13     28.95 o 
  -5   2   3     2133.83     2090.98     24.56 o 
  -4   2   3      576.08      575.09     11.31 o 
  -3   2   3     1353.21     1358.35     15.12 o 
  -2   2   3     9662.47    10095.50     73.54 o 
  -1   2   3     2137.68     2281.63     19.33 o 
   0   2   3     7639.33     7352.39     44.30 o 
   1   2   3     1552.24     1526.79     17.26 o 
   2   2   3     1709.25     1830.83     21.18 o 
   3   2   3      588.09      558.99     34.74 o 
   4   2   3     3219.00     3346.48     35.98 o 
   5   2   3      433.98      436.69     21.29 o 
   6   2   3     1775.15     1800.91     50.72 o 
   7   2   3     1792.54     1826.74     54.39 o 
   8   2   3      130.07      125.43     13.48 o 
   9   2   3        2.81       -3.51      7.84 o 
  10   2   3      163.02      152.55     23.94 o 
  11   2   3        2.87       -9.62      9.62 o 
 -12   3   3       52.08      -25.12     25.12 o 
 -11   3   3      123.83       65.81     20.21 o 
 -10   3   3      515.38      515.93     35.35 o 
  -9   3   3      471.18      543.60     22.67 o 
  -8   3   3      241.84      226.21     14.32 o 
  -7   3   3      369.82      396.52     18.34 o 
  -6   3   3      361.89      403.98     12.83 o 
  -5   3   3      589.61      586.17     12.54 o 
  -4   3   3     5725.74     5603.06     48.21 o 
  -3   3   3      145.09      135.34      6.29 o 
  -2   3   3      896.90      915.75      9.13 o 
  -1   3   3     1510.11     1524.72     13.46 o 
   0   3   3     2309.34     2287.78     18.44 o 
   1   3   3     4717.40     5130.65     39.46 o 
   2   3   3     8075.70     8011.43     59.39 o 
   3   3   3     6736.82     7040.48     65.57 o 
   4   3   3     1354.01     1357.43     21.42 o 
   5   3   3        2.55        4.34      4.87 o 
   6   3   3      798.15      804.06     22.48 o 
   7   3   3      943.96      926.48     27.26 o 
   8   3   3     1026.53     1022.27     33.49 o 
   9   3   3      676.58      733.08     28.83 o 
  10   3   3      108.21      104.81     14.76 o 
  11   3   3       18.08        4.48     10.57 o 
 -12   4   3      236.85      170.71     48.19 o 
 -11   4   3      144.63      183.81     31.64 o 
 -10   4   3        2.45        5.46     11.89 o 
  -9   4   3      636.91      676.74     22.81 o 
  -8   4   3     1034.21     1047.18     27.42 o 
  -7   4   3       30.35       54.99     11.20 o 
  -6   4   3     3407.65     3333.46     38.41 o 
  -5   4   3     2436.85     2478.43     29.54 o 
  -4   4   3     2075.22     2161.80     24.85 o 
  -3   4   3      805.68      714.65     11.96 o 
  -2   4   3     8153.98     8426.02     52.20 o 
  -1   4   3      706.88      689.56      8.21 o 
   0   4   3     3824.87     3843.33     29.33 o 
   1   4   3     4076.85     3969.44     33.17 o 
   2   4   3        0.63        2.36      3.02 o 
   3   4   3     2604.12     2530.82     30.78 o 
   4   4   3     5121.39     5150.78     52.82 o 
   5   4   3       26.72       29.90      6.29 o 
   6   4   3     1132.91     1177.27     25.30 o 
   7   4   3     1005.39      937.18     40.13 o 
   8   4   3       22.53       13.29      8.59 o 
   9   4   3      663.30      657.57     37.18 o 
  10   4   3      522.37      481.00     25.84 o 
  11   4   3       96.77       72.87     14.53 o 
 -12   5   3       53.50      -18.40     27.34 o 
 -11   5   3      142.36       75.71     25.58 o 
 -10   5   3       24.05        9.05     16.33 o 
  -9   5   3       59.87       70.12     10.66 o 
  -8   5   3      785.61      750.77     21.34 o 
  -7   5   3      780.23      729.98     22.36 o 
  -6   5   3     1421.86     1414.62     27.67 o 
  -5   5   3        5.50        3.91      3.94 o 
  -4   5   3      148.29      165.17      7.56 o 
  -3   5   3      135.59      151.11      6.04 o 
  -2   5   3      105.94       95.45      3.99 o 
  -1   5   3     8890.70     8756.15     49.91 o 
   0   5   3     1254.84     1172.60     13.94 o 
   1   5   3     4190.93     4252.60     35.90 o 
   2   5   3       21.75       25.49      4.70 o 
   3   5   3       33.37       18.76      4.71 o 
   4   5   3     3114.12     3152.83     37.91 o 
   5   5   3     1547.70     1481.21     33.44 o 
   6   5   3     1599.47     1525.39     28.89 o 
   7   5   3       36.00       43.17      9.17 o 
   8   5   3       26.04       23.23      8.90 o 
   9   5   3       30.34        6.04      9.55 o 
  10   5   3       86.67       66.91     12.72 o 
  11   5   3       97.99      103.02     17.34 o 
 -12   6   3      111.78       84.19     39.27 o 
 -11   6   3       34.02       41.33     23.80 o 
 -10   6   3        3.23        9.50     14.19 o 
  -9   6   3      453.54      483.11     24.21 o 
  -8   6   3      624.95      639.33     20.84 o 
  -7   6   3      186.97      163.13     13.39 o 
  -6   6   3      862.47      949.20     28.64 o 
  -5   6   3     1535.94     1584.75     27.10 o 
  -4   6   3      423.97      434.10     15.45 o 
  -3   6   3     3283.50     3135.28     28.90 o 
  -2   6   3      891.32      915.60     11.54 o 
  -1   6   3      995.29     1029.06     11.12 o 
   0   6   3     9441.61     9787.92     72.44 o 
   1   6   3     5340.41     5550.15     44.50 o 
   2   6   3      821.39      916.59     15.96 o 
   3   6   3     1653.29     1622.29     24.18 o 
   4   6   3     2487.48     2504.39     33.29 o 
   5   6   3       28.89       15.52      6.42 o 
   6   6   3       30.05       30.70      7.34 o 
   7   6   3     1047.88     1048.23     29.28 o 
   8   6   3      258.86      308.38     21.10 o 
   9   6   3      250.67      255.36     20.34 o 
  10   6   3       59.98       54.15     13.68 o 
  11   6   3      102.51       80.82     22.13 o 
 -12   7   3       18.69       42.37     35.31 o 
 -11   7   3        7.48       -0.83     14.97 o 
 -10   7   3      300.26      299.21     29.27 o 
  -9   7   3        1.10       -4.14     12.64 o 
  -8   7   3      551.55      512.62     25.66 o 
  -7   7   3     2635.08     2609.65     41.68 o 
  -6   7   3     1489.62     1580.43     46.37 o 
  -5   7   3       47.40       53.12     10.97 o 
  -4   7   3     2796.07     2735.00     37.23 o 
  -3   7   3      473.62      493.49      8.21 o 
  -2   7   3     2765.54     2706.81     28.07 o 
  -1   7   3     8605.27     8231.83     51.95 o 
   0   7   3    10089.45    10185.60     71.57 o 
   1   7   3     1549.81     1669.90     22.16 o 
   2   7   3      920.80      945.03     19.21 o 
   3   7   3      762.98      859.33     19.30 o 
   4   7   3     1243.29     1197.69     24.45 o 
   5   7   3     4121.33     4069.05     47.83 o 
   6   7   3      571.83      566.56     19.83 o 
   7   7   3      400.06      439.65     22.95 o 
   8   7   3       29.54       10.50      8.71 o 
   9   7   3      101.25       98.82     16.85 o 
  10   7   3      169.76      146.43     24.63 o 
  11   7   3      520.84      557.23     42.29 o 
 -11   8   3       15.22       -2.38     16.13 o 
 -10   8   3       34.98       36.36     16.59 o 
  -9   8   3       76.77       67.76     34.63 o 
  -8   8   3       69.77       63.63     12.99 o 
  -7   8   3        1.15       24.00      9.35 o 
  -6   8   3       53.85       51.62      8.50 o 
  -5   8   3      263.77      293.45     14.04 o 
  -4   8   3      142.80      187.08     10.27 o 
  -3   8   3      815.52      899.67     13.29 o 
  -2   8   3     1167.79     1201.53     21.76 o 
  -1   8   3       27.75       27.99      3.48 o 
   0   8   3      260.25      345.80      9.97 o 
   1   8   3      916.14     1014.78     17.39 o 
   2   8   3      800.84      878.67     23.07 o 
   3   8   3       59.56       89.82      7.12 o 
   4   8   3       45.28       29.69      6.74 o 
   5   8   3       98.82       98.02     12.49 o 
   6   8   3       10.92       16.88      7.21 o 
   7   8   3       20.30       13.09     12.63 o 
   8   8   3       42.34       23.22     11.00 o 
   9   8   3       96.70       85.25     15.63 o 
  10   8   3        3.47        0.98     14.95 o 
  11   8   3        4.67       14.96     17.68 o 
 -11   9   3        7.52      -14.05     14.05 o 
 -10   9   3       98.74       91.88     20.31 o 
  -9   9   3        8.29        5.33     19.75 o 
  -8   9   3      592.93      651.56     29.33 o 
  -7   9   3     2956.35     3008.53     54.13 o 
  -6   9   3      759.07      766.45     25.62 o 
  -5   9   3      106.12       79.84     12.57 o 
  -4   9   3      797.53      799.30     12.38 o 
  -3   9   3        5.27       12.50      4.30 o 
  -2   9   3     5045.41     5072.37     54.54 o 
  -1   9   3     4912.84     4525.52     36.23 o 
   0   9   3     8075.42     8002.54     56.86 o 
   1   9   3      181.72      215.38      8.38 o 
   2   9   3      440.96      374.13     11.98 o 
   3   9   3       64.42       73.80      7.76 o 
   4   9   3      575.31      613.22     25.05 o 
   5   9   3     7476.57     7422.10     78.60 o 
   6   9   3      618.30      549.41     25.50 o 
   7   9   3       70.41       62.69     13.71 o 
   8   9   3      458.96      468.80     28.69 o 
   9   9   3       49.39       47.62     16.15 o 
  10   9   3      192.30      187.59     31.68 o 
 -11  10   3      139.88       94.35     22.98 o 
 -10  10   3        8.33        5.80     15.54 o 
  -9  10   3        3.03       21.89     22.43 o 
  -8  10   3      812.98      762.14     42.58 o 
  -7  10   3       13.26       21.70     11.44 o 
  -6  10   3      747.12      736.41     35.52 o 
  -5  10   3      175.52      153.49     14.23 o 
  -4  10   3        0.65       -2.92      5.08 o 
  -3  10   3      655.39      577.85     14.80 o 
  -2  10   3      653.73      644.08     17.76 o 
  -1  10   3      180.19      226.73      7.40 o 
   0  10   3     1529.88     1424.70     23.49 o 
   1  10   3     3398.05     3320.32     33.13 o 
   2  10   3       13.88       -0.01      3.82 o 
   3  10   3      426.70      405.47     16.46 o 
   4  10   3     2007.63     1968.12     33.27 o 
   5  10   3      229.26      240.80     14.94 o 
   6  10   3       17.70       16.67     13.81 o 
   7  10   3     1289.88     1290.26     42.27 o 
   8  10   3        6.11        2.83     10.92 o 
   9  10   3      188.01      196.94     26.04 o 
  10  10   3       62.41       61.26     23.83 o 
 -11  11   3       25.37        4.64     24.24 o 
 -10  11   3       69.61       99.56     22.68 o 
  -9  11   3        7.42       -7.63     13.50 o 
  -8  11   3      137.68      140.44     21.51 o 
  -7  11   3      799.38      777.44     30.37 o 
  -6  11   3      375.55      368.52     22.45 o 
  -5  11   3      279.69      279.16     11.62 o 
  -4  11   3        2.78        2.32      4.80 o 
  -3  11   3       34.12       36.24      6.35 o 
  -2  11   3     1673.46     1753.20     30.29 o 
  -1  11   3     3750.51     3698.05     37.10 o 
   0  11   3      945.15      955.62     15.36 o 
   1  11   3      493.62      512.70     12.26 o 
   2  11   3      214.17      229.97     13.09 o 
   3  11   3       71.08       77.47      8.93 o 
   4  11   3        0.56        3.38      6.19 o 
   5  11   3      128.47      148.97     14.55 o 
   6  11   3      324.16      310.10     25.79 o 
   7  11   3       15.84       20.19     12.47 o 
   8  11   3       28.22       13.78     13.53 o 
   9  11   3        3.05        6.74     15.37 o 
  10  11   3       82.27       45.01     23.88 o 
 -11  12   3      115.44       72.11     22.38 o 
 -10  12   3       67.71       44.84     19.04 o 
  -9  12   3      352.42      298.31     30.69 o 
  -8  12   3      728.44      676.77     41.48 o 
  -7  12   3       17.59       11.56      8.57 o 
  -6  12   3     1020.95      997.36     31.14 o 
  -5  12   3      974.85      945.67     25.27 o 
  -4  12   3      147.69      129.84     11.84 o 
  -3  12   3     1622.32     1610.36     31.04 o 
  -2  12   3     5376.45     5222.79     60.32 o 
  -1  12   3      449.81      462.29     12.61 o 
   0  12   3     1148.02     1098.76     19.25 o 
   1  12   3     3218.76     3205.77     44.64 o 
   2  12   3      403.83      403.36     19.32 o 
   3  12   3     1117.27     1138.82     24.93 o 
   4  12   3      874.58      830.74     22.38 o 
   5  12   3      153.69      150.26     19.55 o 
   6  12   3      176.74      193.12     34.49 o 
   7  12   3     1069.22     1082.60     64.03 o 
   8  12   3       24.16        2.61     17.47 o 
   9  12   3      279.17      290.75     95.61 o 
  10  12   3      109.57       90.14     26.26 o 
 -10  13   3      340.22      337.47     60.81 o 
  -9  13   3      158.92      144.83     24.04 o 
  -8  13   3       13.15       13.20     14.36 o 
  -7  13   3        4.72       -9.32      9.32 o 
  -6  13   3       26.50       21.32     10.00 o 
  -5  13   3      139.81      146.63     12.77 o 
  -4  13   3      751.32      791.80     23.28 o 
  -3  13   3      461.14      432.63     19.00 o 
  -2  13   3        1.78       12.86      4.95 o 
  -1  13   3      313.95      306.30     11.84 o 
   0  13   3       13.84       11.20      5.68 o 
   1  13   3      315.86      290.72     12.58 o 
   2  13   3     1319.28     1302.52     32.19 o 
   3  13   3     1478.44     1546.28     29.93 o 
   4  13   3      971.81      873.62     28.30 o 
   5  13   3      136.34      112.78     17.15 o 
   6  13   3        3.47       -9.56      9.56 o 
   7  13   3      860.00      937.67     50.23 o 
   8  13   3       86.01       74.08     24.06 o 
   9  13   3      142.68      109.81     26.73 o 
  10  13   3       13.55       26.31     33.02 o 
 -10  14   3        1.34       -7.43     16.01 o 
  -9  14   3       54.62       50.99     19.03 o 
  -8  14   3      330.14      369.73     45.35 o 
  -7  14   3       27.09       11.47     14.78 o 
  -6  14   3      151.49      145.63     16.85 o 
  -5  14   3      173.53      191.71     22.06 o 
  -4  14   3      144.88      146.01     25.66 o 
  -3  14   3      741.27      709.92     30.18 o 
  -2  14   3      560.69      561.55     20.00 o 
  -1  14   3      127.14       97.93      9.48 o 
   0  14   3      810.21      790.92     28.36 o 
   1  14   3     1968.19     1852.85     34.22 o 
   2  14   3       58.40       47.01     15.52 o 
   3  14   3      878.65      847.20     22.84 o 
   4  14   3      345.55      377.96     32.67 o 
   5  14   3       40.73       16.42     12.13 o 
   6  14   3      391.57      413.60     39.31 o 
   7  14   3      339.94      373.13     39.23 o 
   8  14   3      117.76       67.68     47.82 o 
   9  14   3      111.31      122.54     22.90 o 
 -10  15   3      280.52      270.72     36.72 o 
  -9  15   3      216.67      242.08     30.65 o 
  -8  15   3       33.20       28.78     16.87 o 
  -7  15   3        5.48       -5.85     12.45 o 
  -6  15   3       17.95       18.68     11.03 o 
  -5  15   3      328.05      344.14     20.06 o 
  -4  15   3     1547.29     1543.09     34.08 o 
  -3  15   3     1031.28     1023.90     27.11 o 
  -2  15   3      185.09      186.12     17.00 o 
  -1  15   3      637.94      658.06     15.91 o 
   0  15   3      281.44      264.38     13.53 o 
   1  15   3      714.08      709.01     17.35 o 
   2  15   3     3498.05     3488.75     54.28 o 
   3  15   3      871.80      925.90     32.97 o 
   4  15   3      116.67      125.23     22.86 o 
   5  15   3       13.81       38.14     18.27 o 
   6  15   3      490.09      440.19     39.19 o 
   7  15   3      480.95      487.77     44.39 o 
   8  15   3      253.40      327.05     56.30 o 
   9  15   3      272.98      217.69     28.51 o 
 -10  16   3       14.84        7.14     18.61 o 
  -9  16   3       10.32       36.48     14.71 o 
  -8  16   3        3.44       25.60     17.35 o 
  -7  16   3      225.64      163.33     36.72 o 
  -6  16   3      219.50      227.85     21.15 o 
  -5  16   3       15.50       -2.53      9.40 o 
  -4  16   3       99.80       86.12     14.32 o 
  -3  16   3      286.89      242.14     19.24 o 
  -2  16   3      181.86      197.15     17.50 o 
  -1  16   3      758.36      723.04     25.43 o 
   0  16   3      221.56      220.85     17.47 o 
   1  16   3      188.76      197.60     12.70 o 
   2  16   3        0.62        4.69      8.57 o 
   3  16   3       12.85       10.35     14.13 o 
   4  16   3       22.70        6.02     15.09 o 
   5  16   3       61.56       72.38     21.39 o 
   6  16   3        1.27        7.87     16.29 o 
   7  16   3        1.22       20.93     15.62 o 
   8  16   3       44.99       44.92     18.55 o 
   9  16   3        6.59       34.67     18.89 o 
  -9  17   3      260.04      221.78     30.52 o 
  -8  17   3      168.08      197.69     40.30 o 
  -7  17   3      222.94      176.41     30.18 o 
  -6  17   3       64.20       62.33     17.83 o 
  -5  17   3      622.84      634.56     30.44 o 
  -4  17   3     1261.16     1277.57     42.64 o 
  -3  17   3      988.50      935.15     31.02 o 
  -2  17   3       75.25       75.49     12.47 o 
  -1  17   3      242.39      222.18     13.78 o 
   0  17   3      384.92      365.72     28.71 o 
   1  17   3        8.90       13.34      6.82 o 
   2  17   3     1445.95     1434.68     78.55 o 
   3  17   3     1013.56     1062.93     62.92 o 
   4  17   3      291.60      249.78     24.76 o 
   5  17   3      116.42      138.42     21.02 o 
   6  17   3      131.36       69.36     33.00 o 
   7  17   3       45.28       50.23     32.66 o 
   8  17   3      450.84      485.56     39.00 o 
   9  17   3       71.04       36.51     18.65 o 
  -9  18   3       12.68       17.84     18.59 o 
  -8  18   3       90.91      115.67     24.53 o 
  -7  18   3       38.60       12.58     23.27 o 
  -6  18   3      542.84      551.95     39.18 o 
  -5  18   3      299.71      270.03     22.86 o 
  -4  18   3       38.95       30.17     12.12 o 
  -3  18   3      169.12      193.49     18.40 o 
  -2  18   3      361.75      406.55     24.68 o 
  -1  18   3      131.94      116.56     10.53 o 
   0  18   3       20.61       19.95      9.46 o 
   1  18   3      377.93      401.11     17.75 o 
   2  18   3        9.79       24.34     17.46 o 
   3  18   3      179.24      225.28     31.23 o 
   4  18   3      310.69      384.08     29.99 o 
   5  18   3       23.36       44.65     16.37 o 
   6  18   3      178.21      178.97     33.41 o 
   7  18   3       51.73       89.71     33.56 o 
   8  18   3        6.38        4.88     16.27 o 
  -9  19   3       68.57       85.50     23.02 o 
  -8  19   3        3.52       -0.23     16.69 o 
  -7  19   3        3.72        5.07     17.33 o 
  -6  19   3        5.59        7.56     18.30 o 
  -5  19   3      157.52      108.73     22.39 o 
  -4  19   3      196.31      172.44     19.31 o 
  -3  19   3      583.54      572.83     36.27 o 
  -2  19   3        3.98       10.49     10.09 o 
  -1  19   3       15.71       16.78     12.08 o 
   0  19   3       22.48       34.92     16.89 o 
   1  19   3      422.76      413.60     27.20 o 
   2  19   3      228.56      183.99     22.41 o 
   3  19   3      217.30      173.46     75.79 o 
   4  19   3       11.27        8.81     17.65 o 
   5  19   3        8.52       14.71     13.49 o 
   6  19   3        9.20       -2.94     13.33 o 
   7  19   3        1.74       -8.02     14.52 o 
   8  19   3      140.78      135.51     21.79 o 
  -8  20   3      138.13       96.09     24.56 o 
  -7  20   3        0.02       -9.90     15.29 o 
  -6  20   3      122.11      151.65     24.56 o 
  -5  20   3      290.27      292.31     29.25 o 
  -4  20   3        0.37       -9.42     15.64 o 
  -3  20   3      478.27      513.18     29.56 o 
  -2  20   3      320.09      303.97     27.34 o 
  -1  20   3      121.31       91.02     17.97 o 
   0  20   3      454.56      510.41     33.70 o 
   1  20   3      481.63      510.93     33.75 o 
   2  20   3       34.72       52.71     15.40 o 
   3  20   3      290.21      345.32     30.05 o 
   4  20   3      419.06      479.82     36.06 o 
   5  20   3        6.23       -6.37     15.98 o 
   6  20   3      158.14      142.63     24.85 o 
   7  20   3      118.01      121.33     20.42 o 
  -8  21   3       92.54       90.81     37.92 o 
  -7  21   3        1.59        1.63     16.88 o 
  -6  21   3      109.35      114.21     23.66 o 
  -5  21   3        0.67        9.57     14.76 o 
  -4  21   3       87.40       70.45     19.90 o 
  -3  21   3       18.99       19.72     13.77 o 
  -2  21   3        1.88       26.23     13.54 o 
  -1  21   3      223.27      281.69     26.80 o 
   0  21   3       22.62       50.60     14.81 o 
   1  21   3       50.74       34.63     13.92 o 
   2  21   3       39.99       47.68     15.82 o 
   3  21   3        0.69       17.82     13.32 o 
   4  21   3      150.16      106.19     20.89 o 
   5  21   3       77.90       81.03     21.25 o 
   6  21   3       18.03       20.74     16.36 o 
   7  21   3       25.99        5.27     16.15 o 
  -7  22   3        0.07       -3.16     16.61 o 
  -6  22   3       25.82       55.46     19.51 o 
  -5  22   3       80.19       63.57     19.79 o 
  -4  22   3       16.78        6.92     12.84 o 
  -3  22   3      209.28      224.81     25.81 o 
  -2  22   3      133.21      153.53     21.87 o 
  -1  22   3        2.87       14.03     12.30 o 
   0  22   3       84.70      108.28     25.11 o 
   1  22   3      193.39      207.59     32.25 o 
   2  22   3        5.07       -2.77     12.23 o 
   3  22   3       24.42       42.99     16.75 o 
   4  22   3      221.86      222.56     27.43 o 
   5  22   3       30.49       15.19     16.98 o 
   6  22   3       85.45      101.48     33.97 o 
  -7  23   3       13.09      -26.69     26.69 o 
  -6  23   3       99.32      121.18     28.55 o 
  -5  23   3       19.99       17.58     18.44 o 
  -4  23   3      155.67      161.41     31.44 o 
  -3  23   3       12.13       11.86     13.61 o 
  -2  23   3       49.93       58.20     16.29 o 
  -1  23   3      320.29      336.97     31.03 o 
   0  23   3       46.83       44.09     34.51 o 
   1  23   3       42.51       40.84     24.62 o 
   2  23   3       43.52       37.88     18.02 o 
   3  23   3       78.68       91.55     20.32 o 
   4  23   3      139.00      131.31     30.04 o 
   5  23   3      212.83      266.67     30.81 o 
   6  23   3       93.84      109.64     24.42 o 
  -6  24   3        1.03       38.79     33.59 o 
  -5  24   3        5.08       22.19     20.22 o 
  -4  24   3        1.71        1.23     18.57 o 
  -3  24   3        8.16        1.54     13.60 o 
  -2  24   3        0.92       18.78     15.05 o 
  -1  24   3        4.80       26.50     19.52 o 
   0  24   3       11.44       26.78     20.10 o 
   1  24   3        6.96        1.23     17.13 o 
   2  24   3        7.54       36.82     46.20 o 
   3  24   3       20.69        4.49     14.21 o 
   4  24   3        5.50        0.92     15.66 o 
   5  24   3        0.54       17.79     16.70 o 
  -5  25   3       27.83       41.90     22.60 o 
  -4  25   3       43.73       32.09     22.65 o 
  -3  25   3       24.20       21.02     19.57 o 
  -2  25   3       46.86       55.04     17.26 o 
  -1  25   3      322.10      427.08     55.78 o 
   0  25   3      265.55      268.37     38.03 o 
   1  25   3        4.05       22.12     20.69 o 
   2  25   3        5.01       -5.03     17.92 o 
   3  25   3       46.01       44.95     22.92 o 
   4  25   3       10.04       12.84     16.44 o 
  -4  26   3       20.65       21.11     34.53 o 
  -3  26   3       61.73       52.06     22.92 o 
  -2  26   3       96.31      170.70     30.46 o 
  -1  26   3        7.86       34.22     20.87 o 
   0  26   3        9.45       22.15     24.19 o 
   1  26   3        1.41       19.44     18.40 o 
   2  26   3       16.46       19.24     21.41 o 
   3  26   3       72.88       46.44     25.66 o 
  -2  27   3        4.62        6.31     31.40 o 
  -1  27   3       66.28       29.92     22.35 o 
   0  27   3        0.23       36.07     22.98 o 
   1  27   3       28.89       45.08     23.51 o 
 -12   0   4       31.76       19.38     31.04 o 
 -11   0   4      514.88      563.63     68.69 o 
 -10   0   4        7.02      -16.76     22.12 o 
  -9   0   4      914.70      937.53     43.13 o 
  -8   0   4      197.65      216.14     16.61 o 
  -7   0   4       33.91       31.96      8.63 o 
  -6   0   4     2201.41     2200.82     64.51 o 
  -5   0   4    21635.92    21711.74    215.50 o 
  -4   0   4     7860.65     7897.57     89.11 o 
  -3   0   4      114.82       99.74      7.93 o 
  -2   0   4     3393.36     3278.43     35.19 o 
  -1   0   4     2708.22     2644.73     29.85 o 
   0   0   4     6571.36     6381.52     93.04 o 
   1   0   4     4482.39     4550.28     58.48 o 
   2   0   4      725.58      832.72     22.34 o 
   3   0   4      150.24      110.03     11.24 o 
   4   0   4    10547.05    10521.75    125.62 o 
   5   0   4     2787.50     2794.53     69.73 o 
   6   0   4      547.86      614.79     26.98 o 
   7   0   4      330.33      380.78     29.73 o 
   8   0   4      188.52      193.99     35.33 o 
   9   0   4      252.08      237.54     26.06 o 
  10   0   4      676.83      745.01     46.03 o 
  11   0   4        5.49        6.40     15.22 o 
 -12   1   4        8.52      -16.57     18.43 o 
 -11   1   4      130.79      105.11     26.80 o 
 -10   1   4       81.46       46.24     67.55 o 
  -9   1   4        4.65        0.27     12.76 o 
  -8   1   4       42.30       45.02     13.46 o 
  -7   1   4      339.96      358.39     14.30 o 
  -6   1   4       45.00       41.68      6.25 o 
  -5   1   4      156.47      183.78      8.90 o 
  -4   1   4     4112.64     4157.94     38.88 o 
  -3   1   4     2130.60     2181.31     20.75 o 
  -2   1   4      192.40      191.71      7.56 o 
  -1   1   4     1447.69     1479.05     13.09 o 
   0   1   4       34.58       32.11      3.38 o 
   1   1   4       46.16       38.63      4.32 o 
   2   1   4        5.28        9.94      3.66 o 
   3   1   4       48.99       43.87      5.51 o 
   4   1   4       51.95       52.91      6.98 o 
   5   1   4        3.86        4.12      4.75 o 
   6   1   4      383.14      371.30     18.16 o 
   7   1   4       99.76      109.21     11.92 o 
   8   1   4       37.81       30.24      9.96 o 
   9   1   4       38.54       23.60     13.33 o 
  10   1   4        8.08        2.45      9.50 o 
  11   1   4       24.37       18.33     11.71 o 
 -12   2   4       13.41      -14.84     28.45 o 
 -11   2   4      453.28      505.92     46.18 o 
 -10   2   4      155.98       85.01     23.86 o 
  -9   2   4      460.76      467.86     26.55 o 
  -8   2   4      149.55      160.09     15.76 o 
  -7   2   4      235.96      226.73     11.82 o 
  -6   2   4      267.82      278.81     12.22 o 
  -5   2   4      313.18      356.26     10.78 o 
  -4   2   4     2813.04     2864.18     27.08 o 
  -3   2   4     2183.23     2182.78     28.61 o 
  -2   2   4     2843.89     2866.95     26.08 o 
  -1   2   4      776.29      713.56     11.80 o 
   0   2   4     2841.70     2827.92     23.82 o 
   1   2   4     3386.86     3356.24     52.61 o 
   2   2   4        1.65        8.01      4.61 o 
   3   2   4      561.49      497.63     12.67 o 
   4   2   4     2942.16     2844.26     39.19 o 
   5   2   4      481.05      488.23     16.25 o 
   6   2   4     1943.38     1908.93     33.71 o 
   7   2   4      107.20      111.33     12.38 o 
   8   2   4      350.69      332.55     19.78 o 
   9   2   4      124.96      123.58     14.61 o 
  10   2   4      450.27      474.27     26.36 o 
  11   2   4        4.92        1.87     10.84 o 
 -12   3   4       76.71       97.88     40.11 o 
 -11   3   4        1.00      -16.70     16.70 o 
 -10   3   4      390.28      418.29     46.22 o 
  -9   3   4      136.67      116.70     16.00 o 
  -8   3   4      193.54      196.40     13.44 o 
  -7   3   4     1629.12     1605.28     27.75 o 
  -6   3   4     1059.82     1025.12     18.19 o 
  -5   3   4       40.01       30.06      6.12 o 
  -4   3   4     4269.53     4295.36     35.95 o 
  -3   3   4     1825.31     1751.95     16.26 o 
  -2   3   4      132.55      109.15      5.72 o 
  -1   3   4      552.63      485.54      7.75 o 
   0   3   4      925.67      868.22     11.06 o 
   1   3   4      555.77      560.48     11.68 o 
   2   3   4    16028.68    16509.05    110.84 o 
   3   3   4     3660.15     3559.13     36.75 o 
   4   3   4       84.75       83.67      7.68 o 
   5   3   4     2353.70     2304.79     34.78 o 
   6   3   4     3810.28     3847.17     62.53 o 
   7   3   4        9.12        2.90      7.44 o 
   8   3   4      484.10      549.73     27.49 o 
   9   3   4      274.52      255.91     19.06 o 
  10   3   4        7.87       16.69     10.23 o 
  11   3   4      127.11      123.53     17.04 o 
 -12   4   4        1.44        0.82     28.66 o 
 -11   4   4        0.22      -22.37     22.37 o 
 -10   4   4       40.33       19.25     14.90 o 
  -9   4   4       55.28       28.23     11.92 o 
  -8   4   4       93.42       95.74     11.85 o 
  -7   4   4      349.96      325.52     15.37 o 
  -6   4   4      315.17      356.41     15.77 o 
  -5   4   4       27.91       38.24      5.11 o 
  -4   4   4      149.93      186.96     18.64 o 
  -3   4   4      934.91      960.43     12.19 o 
  -2   4   4      673.01      718.85     10.03 o 
  -1   4   4     1256.09     1297.61     15.33 o 
   0   4   4      342.88      446.76      8.94 o 
   1   4   4       33.07       20.74      3.37 o 
   2   4   4       34.53       46.69      5.19 o 
   3   4   4       54.85       58.31      6.22 o 
   4   4   4       48.02       60.37      6.96 o 
   5   4   4        6.95        5.97      5.32 o 
   6   4   4       23.06        7.04      7.71 o 
   7   4   4      611.48      634.12     22.68 o 
   8   4   4       62.33       26.69      9.87 o 
   9   4   4       27.81       11.21      9.23 o 
  10   4   4      114.99      129.66     15.81 o 
  11   4   4        1.63        2.13     10.73 o 
 -12   5   4       12.80       44.43     35.77 o 
 -11   5   4        0.60      -17.79     23.52 o 
 -10   5   4      967.80     1090.09     53.95 o 
  -9   5   4      572.25      631.77     31.58 o 
  -8   5   4      108.76      118.47     15.37 o 
  -7   5   4      439.11      482.43     17.08 o 
  -6   5   4     2051.79     2061.54     48.58 o 
  -5   5   4      810.83      839.55     16.25 o 
  -4   5   4     4116.28     4070.82     35.37 o 
  -3   5   4      446.23      406.70      7.07 o 
  -2   5   4       95.76       80.08      5.79 o 
  -1   5   4     5683.39     5662.26     38.57 o 
   0   5   4    10577.07    11009.73     71.25 o 
   1   5   4     1126.77     1229.54     23.68 o 
   2   5   4     5443.66     5258.99     49.41 o 
   3   5   4      460.90      446.14     12.69 o 
   4   5   4       80.78       69.38      7.87 o 
   5   5   4      834.53      759.37     20.10 o 
   6   5   4      608.50      624.70     20.69 o 
   7   5   4        0.26        8.74      7.03 o 
   8   5   4     1023.04     1017.78     31.22 o 
   9   5   4      338.81      350.43     24.05 o 
  10   5   4       15.92       17.46     10.63 o 
  11   5   4      179.89      145.74     18.17 o 
 -12   6   4       10.44       -9.65     30.12 o 
 -11   6   4       72.12       61.13     33.66 o 
 -10   6   4       24.32       11.80     15.42 o 
  -9   6   4      258.22      310.03     28.18 o 
  -8   6   4     1646.86     1652.76     39.97 o 
  -7   6   4       18.32       35.21      7.26 o 
  -6   6   4      299.01      292.82     18.72 o 
  -5   6   4      862.34      838.75     19.55 o 
  -4   6   4        3.96       -3.98      3.98 o 
  -3   6   4      708.78      631.63      9.54 o 
  -2   6   4     5767.32     5873.02     45.69 o 
  -1   6   4       57.20       72.19      4.53 o 
   0   6   4        4.90       12.60      3.37 o 
   1   6   4     2545.25     2407.50     26.51 o 
   2   6   4      440.69      412.12     11.34 o 
   3   6   4     2179.33     2146.31     28.35 o 
   4   6   4     1101.19     1071.93     22.24 o 
   5   6   4       62.82       59.43      8.38 o 
   6   6   4      144.39      138.96     11.96 o 
   7   6   4      893.68      886.06     24.99 o 
   8   6   4       67.49       60.82     11.55 o 
   9   6   4        4.77       -6.39      8.92 o 
  10   6   4       82.51       82.37     14.28 o 
  11   6   4       11.00        4.80     11.88 o 
 -11   7   4        0.63       10.57     17.60 o 
 -10   7   4      101.45      109.13     22.69 o 
  -9   7   4       39.09       13.20     13.55 o 
  -8   7   4       76.40      108.55     18.15 o 
  -7   7   4        1.71        9.02      8.74 o 
  -6   7   4      234.43      238.41     16.40 o 
  -5   7   4       30.18       29.56      6.64 o 
  -4   7   4     2530.81     2604.90     26.14 o 
  -3   7   4      365.48      384.54      8.40 o 
  -2   7   4     1337.14     1519.04     28.76 o 
  -1   7   4     3786.71     3833.87     28.22 o 
   0   7   4       50.59       64.02      5.05 o 
   1   7   4      218.66      242.45      9.88 o 
   2   7   4      532.37      573.26     14.06 o 
   3   7   4      488.55      555.14     14.60 o 
   4   7   4        0.83        0.16      4.58 o 
   5   7   4      176.49      182.52     12.53 o 
   6   7   4       14.12        7.70      6.60 o 
   7   7   4        6.21        9.47      8.26 o 
   8   7   4      253.64      212.47     18.72 o 
   9   7   4       43.32       11.44     11.63 o 
  10   7   4       11.29       17.93     13.23 o 
 -11   8   4       99.13      122.08     27.80 o 
 -10   8   4       17.39       11.49     15.56 o 
  -9   8   4      160.62      148.22     22.37 o 
  -8   8   4      978.23      934.68     40.34 o 
  -7   8   4       84.18       97.98     22.50 o 
  -6   8   4     1950.93     1933.47     39.00 o 
  -5   8   4     1839.15     1904.70     27.34 o 
  -4   8   4      528.93      525.25      9.77 o 
  -3   8   4       80.60       70.88      5.16 o 
  -2   8   4    11870.51    11897.48     82.98 o 
  -1   8   4      252.51      319.46      8.06 o 
   0   8   4     1420.40     1421.20     18.36 o 
   1   8   4     5552.12     5401.12     50.85 o 
   2   8   4     2215.38     2202.47     29.26 o 
   3   8   4     1191.08     1249.57     22.16 o 
   4   8   4     1789.55     1740.77     31.88 o 
   5   8   4       26.04       14.36      7.26 o 
   6   8   4      306.29      313.87     24.97 o 
   7   8   4     1362.33     1487.34     56.38 o 
   8   8   4      153.65      150.44     18.42 o 
   9   8   4       89.01       75.60     22.28 o 
  10   8   4      498.42      482.40     39.50 o 
 -11   9   4       14.87        1.14     20.63 o 
 -10   9   4        0.81       -2.89     14.76 o 
  -9   9   4       41.42       13.37     14.84 o 
  -8   9   4      149.41      142.44     29.91 o 
  -7   9   4      188.67      148.38     30.52 o 
  -6   9   4      169.63      168.44     15.27 o 
  -5   9   4       39.53       37.53     10.62 o 
  -4   9   4      472.47      436.49     12.95 o 
  -3   9   4      318.77      341.44     10.19 o 
  -2   9   4      533.72      546.38     12.33 o 
  -1   9   4       86.25      137.96      6.68 o 
   0   9   4     1487.08     1443.33     20.40 o 
   1   9   4       77.93       98.05      7.90 o 
   2   9   4      937.86      937.92     19.06 o 
   3   9   4        2.48       -6.41      6.41 o 
   4   9   4      941.26      961.86     24.04 o 
   5   9   4       93.28       87.51     14.11 o 
   6   9   4      385.92      378.56     23.78 o 
   7   9   4        0.11        7.32      8.85 o 
   8   9   4      128.88      140.89     18.28 o 
   9   9   4       18.79       64.62     17.64 o 
  10   9   4        1.99       -1.22     14.85 o 
 -11  10   4       93.78       62.20     20.84 o 
 -10  10   4        4.28        5.91     15.63 o 
  -9  10   4      163.35      132.05     21.49 o 
  -8  10   4      569.22      621.79     40.22 o 
  -7  10   4      235.66      239.65     24.55 o 
  -6  10   4      509.43      512.40     23.52 o 
  -5  10   4      164.02      157.09      9.28 o 
  -4  10   4       78.24       80.40      7.60 o 
  -3  10   4     2057.33     2032.83     44.80 o 
  -2  10   4     4687.66     4819.76     47.42 o 
  -1  10   4      542.14      546.73     11.56 o 
   0  10   4      286.74      256.00     13.23 o 
   1  10   4     1526.15     1474.25     23.90 o 
   2  10   4     1001.99     1011.08     24.33 o 
   3  10   4      389.76      443.05     17.26 o 
   4  10   4      337.76      318.23     17.23 o 
   5  10   4      335.82      352.94     18.91 o 
   6  10   4      997.19     1025.48     35.22 o 
   7  10   4      497.29      526.70     36.88 o 
   8  10   4       55.94       50.41     16.46 o 
   9  10   4       11.74      -10.58     12.57 o 
  10  10   4       33.79       42.34     19.15 o 
 -11  11   4        8.05       14.88     17.72 o 
 -10  11   4      146.28       78.74     21.21 o 
  -9  11   4      211.41      201.86     25.63 o 
  -8  11   4       99.37       80.73     18.99 o 
  -7  11   4      578.16      675.76     39.64 o 
  -6  11   4      509.19      473.59     37.96 o 
  -5  11   4        5.95        6.37      6.55 o 
  -4  11   4     1348.26     1287.28     27.82 o 
  -3  11   4      781.77      765.36     28.13 o 
  -2  11   4     1172.26     1165.32     29.47 o 
  -1  11   4     1217.47     1204.70     17.16 o 
   0  11   4     2689.26     2667.66     28.53 o 
   1  11   4        8.32       10.70      5.03 o 
   2  11   4     3891.19     3854.87     48.80 o 
   3  11   4     2188.08     2169.23     41.50 o 
   4  11   4        2.12        0.12      6.36 o 
   5  11   4      319.58      347.92     18.96 o 
   6  11   4     1518.84     1565.37     45.66 o 
   7  11   4       95.79       75.32     14.85 o 
   8  11   4      531.98      547.62     37.92 o 
   9  11   4      125.09      129.84     22.41 o 
  10  11   4        9.23      -19.26     19.26 o 
 -11  12   4       32.33       32.56     21.83 o 
 -10  12   4       29.45       13.53     16.50 o 
  -9  12   4        0.32       12.69     15.85 o 
  -8  12   4       12.14        1.54     13.58 o 
  -7  12   4       52.42       21.01     14.21 o 
  -6  12   4       44.45       46.66     16.08 o 
  -5  12   4       22.42       20.60      7.60 o 
  -4  12   4      944.76      962.00     38.03 o 
  -3  12   4      171.17      174.90     14.42 o 
  -2  12   4        0.05       -0.76      5.87 o 
  -1  12   4       40.08       34.50      5.80 o 
   0  12   4       93.58       97.58      7.46 o 
   1  12   4        0.82       10.68      6.06 o 
   2  12   4       31.02       30.19      6.96 o 
   3  12   4      314.32      315.92     17.23 o 
   4  12   4      623.46      645.09     21.27 o 
   5  12   4      278.05      249.62     19.36 o 
   6  12   4       14.96        5.92      8.77 o 
   7  12   4        0.02       15.60     13.20 o 
   8  12   4        4.22      -11.80     11.80 o 
   9  12   4        0.72       -7.27     13.70 o 
  10  12   4        0.35       -2.80     21.64 o 
 -10  13   4      192.50      131.00     24.56 o 
  -9  13   4       58.25       98.11     26.78 o 
  -8  13   4        3.73       -6.32     13.95 o 
  -7  13   4      815.65      874.28     62.96 o 
  -6  13   4      337.39      341.46     33.05 o 
  -5  13   4       52.40       35.03      8.83 o 
  -4  13   4      452.10      469.74     19.78 o 
  -3  13   4     2159.19     2132.67     37.21 o 
  -2  13   4     1462.09     1399.93     29.34 o 
  -1  13   4     2945.44     2993.02     46.37 o 
   0  13   4     2130.29     2119.10     27.76 o 
   1  13   4      238.27      219.88     13.81 o 
   2  13   4      403.53      450.24     18.37 o 
   3  13   4       16.75       26.20      7.56 o 
   4  13   4       51.76       53.77      9.60 o 
   5  13   4      707.36      724.55     28.80 o 
   6  13   4      397.18      444.67     31.96 o 
   7  13   4       13.43       14.54     13.73 o 
   8  13   4      279.39      264.08     28.90 o 
   9  13   4      258.03      304.32     50.11 o 
 -10  14   4       16.55       40.57     21.45 o 
  -9  14   4       47.33       -3.75     16.67 o 
  -8  14   4      214.80      152.49     28.64 o 
  -7  14   4       12.37       22.75     15.12 o 
  -6  14   4       29.33       25.14     15.18 o 
  -5  14   4      669.71      656.98     23.62 o 
  -4  14   4       16.23       14.61      8.69 o 
  -3  14   4      309.58      342.07     18.88 o 
  -2  14   4     2604.16     2621.86     42.22 o 
  -1  14   4      170.03      163.93     12.94 o 
   0  14   4      963.04      967.27     21.54 o 
   1  14   4      305.20      376.83     17.12 o 
   2  14   4       34.52       30.09     11.00 o 
   3  14   4       70.00       35.17      8.65 o 
   4  14   4     1026.62     1019.27     44.17 o 
   5  14   4        5.07       -9.16      9.16 o 
   6  14   4      173.77      222.16     24.45 o 
   7  14   4       44.85       45.05     15.75 o 
   8  14   4       16.75       47.86     23.01 o 
   9  14   4       85.14       78.86     39.00 o 
 -10  15   4       19.94        5.02     16.83 o 
  -9  15   4        6.41       20.93     20.14 o 
  -8  15   4       17.39       23.03     16.54 o 
  -7  15   4      464.54      484.41     36.73 o 
  -6  15   4       43.94       15.33     14.05 o 
  -5  15   4       70.83       50.75     15.92 o 
  -4  15   4        1.27       10.39      8.51 o 
  -3  15   4      138.05      119.00     15.64 o 
  -2  15   4      183.61      177.71     21.47 o 
  -1  15   4      248.28      250.39     13.24 o 
   0  15   4      256.96      250.92     19.00 o 
   1  15   4       21.88       10.34      8.90 o 
   2  15   4      858.86      780.44     26.35 o 
   3  15   4      641.71      636.61     26.21 o 
   4  15   4       57.41       55.15     13.56 o 
   5  15   4      195.15      185.64     22.75 o 
   6  15   4       97.38       73.40     17.76 o 
   7  15   4       39.40        0.66     22.79 o 
   8  15   4        4.82       11.44     20.63 o 
   9  15   4        7.50        6.86     39.93 o 
 -10  16   4       46.55       58.79     21.55 o 
  -9  16   4       43.64       42.99     16.69 o 
  -8  16   4      255.43      276.20     31.55 o 
  -7  16   4        7.85       -8.11     13.68 o 
  -6  16   4      208.02      223.37     26.25 o 
  -5  16   4     1057.40     1045.91     42.49 o 
  -4  16   4        0.65       14.83      9.82 o 
  -3  16   4      281.70      277.47     20.38 o 
  -2  16   4      459.03      452.17     25.14 o 
  -1  16   4      513.05      512.92     21.93 o 
   0  16   4     1768.30     1813.57     40.38 o 
   1  16   4      616.04      600.41     26.21 o 
   2  16   4      215.92      224.13     21.53 o 
   3  16   4      162.66      186.85     27.80 o 
   4  16   4     1668.66     1769.72     65.50 o 
   5  16   4        1.97       -9.68     14.50 o 
   6  16   4      113.92       74.03     22.90 o 
   7  16   4      362.04      410.97     42.65 o 
   8  16   4       83.22       71.35     26.39 o 
   9  16   4       36.03       67.88     21.73 o 
  -9  17   4        0.75       12.32     17.47 o 
  -8  17   4        4.82       11.91     15.99 o 
  -7  17   4       25.37       29.90     17.04 o 
  -6  17   4        1.28        1.40     13.56 o 
  -5  17   4        2.61       -7.69     15.49 o 
  -4  17   4      268.45      286.96     22.17 o 
  -3  17   4        9.57       22.63     10.38 o 
  -2  17   4      110.41      107.05     14.14 o 
  -1  17   4       26.86       25.21      7.06 o 
   0  17   4      307.67      315.25     21.58 o 
   1  17   4      367.15      299.99     25.14 o 
   2  17   4      123.72      150.11     26.60 o 
   3  17   4       47.94       39.41     17.68 o 
   4  17   4        0.05       10.29     16.37 o 
   5  17   4       74.68      128.78     35.97 o 
   6  17   4       30.50       40.09     19.98 o 
   7  17   4       20.86       30.23     21.75 o 
   8  17   4       30.90       26.85     18.37 o 
  -9  18   4      155.42       85.68     30.78 o 
  -8  18   4       26.01       19.48     17.94 o 
  -7  18   4        3.10      -12.45     15.00 o 
  -6  18   4      244.91      267.42     29.39 o 
  -5  18   4      748.71      723.38     44.15 o 
  -4  18   4        7.25        3.59     10.02 o 
  -3  18   4        2.61       -9.03      9.03 o 
  -2  18   4      133.50       91.32     14.50 o 
  -1  18   4      189.10      150.98     16.42 o 
   0  18   4      257.13      255.80     24.36 o 
   1  18   4      196.89      215.38     22.59 o 
   2  18   4        7.39       -4.69     10.86 o 
   3  18   4      292.85      285.46     33.95 o 
   4  18   4      578.06      535.45     45.75 o 
   5  18   4       42.59       23.74     14.73 o 
   6  18   4        3.52       20.67     15.47 o 
   7  18   4       57.33       39.99     18.30 o 
   8  18   4       16.12       11.95     15.84 o 
  -8  19   4        0.92       19.33     23.66 o 
  -7  19   4      288.64      272.17     37.34 o 
  -6  19   4      116.01      140.77     23.70 o 
  -5  19   4      115.72      139.13     22.11 o 
  -4  19   4      485.09      498.06     35.41 o 
  -3  19   4      268.62      318.46     23.98 o 
  -2  19   4       71.12       98.47     19.38 o 
  -1  19   4      227.19      270.53     25.40 o 
   0  19   4      457.07      450.67     41.26 o 
   1  19   4      103.67      111.95     18.38 o 
   2  19   4      592.51      648.46     48.32 o 
   3  19   4      673.82      750.52     53.78 o 
   4  19   4        0.28       24.72     25.35 o 
   5  19   4      140.72      175.21     30.62 o 
   6  19   4       89.36       96.68     34.69 o 
   7  19   4        0.42       22.89     21.55 o 
  -8  20   4       39.76       42.16     20.62 o 
  -7  20   4       25.45       27.49     18.98 o 
  -6  20   4       10.64       29.71     16.74 o 
  -5  20   4        0.21       -1.95     14.22 o 
  -4  20   4        0.01       -3.46     13.42 o 
  -3  20   4        4.39        8.03     10.37 o 
  -2  20   4       67.25       60.97     15.78 o 
  -1  20   4       11.67       11.83     12.89 o 
   0  20   4       25.13       43.64     17.41 o 
   1  20   4        8.10       16.82     10.58 o 
   2  20   4        0.05        5.53     15.84 o 
   3  20   4        5.39       -0.31     20.75 o 
   4  20   4       47.66       27.78     35.41 o 
   5  20   4       43.45      -19.61     22.83 o 
   6  20   4       14.21       23.49     28.75 o 
   7  20   4        4.31       14.16     17.65 o 
  -8  21   4       15.08       43.51     33.07 o 
  -7  21   4       46.49       45.46     25.10 o 
  -6  21   4      163.58      190.53     26.86 o 
  -5  21   4       70.89       80.48     20.90 o 
  -4  21   4      122.93      140.32     22.82 o 
  -3  21   4      322.98      301.86     36.39 o 
  -2  21   4       43.31       36.45     14.47 o 
  -1  21   4      255.52      260.93     45.03 o 
   0  21   4      148.16      159.21     29.08 o 
   1  21   4      107.68      127.47     31.97 o 
   2  21   4      133.23      160.07     23.22 o 
   3  21   4       26.80        5.87     17.96 o 
   4  21   4        1.36       42.16     21.27 o 
   5  21   4      443.05      547.18     52.26 o 
   6  21   4       87.03       55.42     24.97 o 
  -7  22   4       12.40       16.46     18.05 o 
  -6  22   4       30.28       57.38     18.70 o 
  -5  22   4       56.22       87.23     21.50 o 
  -4  22   4        5.06       -6.14     15.77 o 
  -3  22   4       74.22      119.58     25.97 o 
  -2  22   4      236.65      226.62     25.51 o 
  -1  22   4       61.26       43.93     16.70 o 
   0  22   4      170.90      199.70     24.21 o 
   1  22   4       30.45       54.56     21.06 o 
   2  22   4        0.37        1.86     12.81 o 
   3  22   4       46.58       37.97     29.81 o 
   4  22   4      192.53      217.37     27.49 o 
   5  22   4        0.38       11.54     15.62 o 
   6  22   4       24.81       12.99     16.95 o 
  -6  23   4       17.36       19.53     17.75 o 
  -5  23   4        9.75       25.04     23.41 o 
  -4  23   4       39.50       24.63     18.82 o 
  -3  23   4       57.36       87.37     23.95 o 
  -2  23   4        1.59       12.23     13.99 o 
  -1  23   4        0.44       33.23     21.88 o 
   0  23   4       75.04       29.84     18.59 o 
   1  23   4       26.04       14.23     18.44 o 
   2  23   4       23.56        6.63     35.14 o 
   3  23   4       94.78      104.20     21.34 o 
   4  23   4      121.30      115.68     41.23 o 
   5  23   4       55.76       37.59     24.29 o 
  -6  24   4       63.52       95.42     27.39 o 
  -5  24   4       78.04       81.55     25.10 o 
  -4  24   4       41.20       36.39     20.13 o 
  -3  24   4       99.48       82.23     23.91 o 
  -2  24   4      113.39      148.22     28.25 o 
  -1  24   4       22.08       32.09     15.26 o 
   0  24   4       96.50      232.55     46.79 o 
   1  24   4       82.00       89.04     25.04 o 
   2  24   4       51.70       15.25     19.12 o 
   3  24   4       45.76       81.24     25.55 o 
   4  24   4      167.19      191.52     46.74 o 
  -5  25   4        0.56       25.73     19.82 o 
  -4  25   4        9.34       31.76     20.84 o 
  -3  25   4        6.11       31.55     20.83 o 
  -2  25   4        1.38       22.11     18.84 o 
  -1  25   4       24.43       30.08     56.23 o 
   0  25   4        0.15       15.13     17.66 o 
   1  25   4        7.30       26.07     20.12 o 
   2  25   4       26.94       40.56     22.76 o 
   3  25   4       16.53       45.62     23.41 o 
   4  25   4        0.43       16.05     17.73 o 
  -3  26   4       78.32       99.81     26.63 o 
  -2  26   4       18.79       38.22     34.93 o 
  -1  26   4        8.93       15.28     28.02 o 
   0  26   4       38.86       57.84     22.22 o 
   1  26   4      101.11      133.34     40.23 o 
   2  26   4        6.23       37.06     23.53 o 
  -1  27   4       60.89       25.04     33.17 o 
   0  27   4       20.18       47.87     40.98 o 
 -12   1   5        5.09      -16.18     18.67 o 
 -11   1   5      281.19      205.72     52.48 o 
 -10   1   5      726.45      734.84     52.54 o 
  -9   1   5      824.86      768.59     43.56 o 
  -8   1   5      370.73      399.40     27.42 o 
  -7   1   5      957.51     1033.26     22.45 o 
  -6   1   5       86.46       90.18      8.87 o 
  -5   1   5       52.78       73.16      9.01 o 
  -4   1   5     4962.29     4909.70     36.25 o 
  -3   1   5     9652.81     9896.27     69.73 o 
  -2   1   5        1.16        9.82      2.66 o 
  -1   1   5      246.12      225.33      5.91 o 
   0   1   5      589.15      555.53     10.15 o 
   1   1   5     3374.16     3617.16     34.39 o 
   2   1   5     6907.09     6469.92     58.97 o 
   3   1   5     6379.20     6327.89     60.71 o 
   4   1   5     2052.63     2085.34     32.15 o 
   5   1   5      436.91      447.07     17.64 o 
   6   1   5      575.96      566.80     20.55 o 
   7   1   5      161.23      156.67     21.84 o 
   8   1   5      673.56      709.64     27.91 o 
   9   1   5      383.58      418.99     26.27 o 
  10   1   5       91.93       76.26     14.06 o 
 -12   2   5       37.47       27.76     32.98 o 
 -11   2   5       75.53       97.90     26.69 o 
 -10   2   5        0.59        0.36     38.84 o 
  -9   2   5      186.75      180.14     27.97 o 
  -8   2   5      962.44      998.33     30.62 o 
  -7   2   5      110.55       97.74     11.39 o 
  -6   2   5       69.03       70.65      8.27 o 
  -5   2   5     2451.66     2442.89     29.83 o 
  -4   2   5     1342.41     1372.05     14.95 o 
  -3   2   5      972.16      916.11     14.29 o 
  -2   2   5     2679.67     2504.66     23.12 o 
  -1   2   5       18.04       16.31      2.40 o 
   0   2   5     2213.47     2187.45     20.37 o 
   1   2   5      915.19      869.58     14.45 o 
   2   2   5     1738.82     1767.23     23.64 o 
   3   2   5      325.72      315.79     12.79 o 
   4   2   5     4116.68     4043.26     44.07 o 
   5   2   5      997.70      951.04     21.61 o 
   6   2   5       40.56       50.37      8.08 o 
   7   2   5       53.89       51.21      9.52 o 
   8   2   5      157.56      187.66     15.96 o 
   9   2   5      223.50      213.23     22.06 o 
  10   2   5      171.16      132.19     16.21 o 
 -12   3   5       11.52        3.29     29.05 o 
 -11   3   5       27.62       36.60     32.72 o 
 -10   3   5      391.90      415.43     65.62 o 
  -9   3   5      658.53      677.78     35.64 o 
  -8   3   5      380.51      396.32     23.67 o 
  -7   3   5        9.82       30.00     13.05 o 
  -6   3   5      315.44      330.55     13.93 o 
  -5   3   5      899.74      880.18     21.85 o 
  -4   3   5     2360.14     2351.32     21.37 o 
  -3   3   5     1538.38     1510.42     19.09 o 
  -2   3   5     4008.39     4035.70     32.74 o 
  -1   3   5      184.03      226.28      7.48 o 
   0   3   5       11.16       17.18      4.05 o 
   1   3   5      892.38      918.15     17.22 o 
   2   3   5     2872.73     2971.24     32.32 o 
   3   3   5      393.01      405.62     13.77 o 
   4   3   5       10.62       10.25      5.49 o 
   5   3   5      115.49      114.36     10.19 o 
   6   3   5      201.03      195.52     14.20 o 
   7   3   5        3.58        8.01      7.20 o 
   8   3   5      267.66      257.56     18.28 o 
   9   3   5      193.63      194.64     17.41 o 
  10   3   5      143.29      126.89     16.02 o 
 -12   4   5       28.72       52.63     36.40 o 
 -11   4   5      371.82      295.42     56.90 o 
 -10   4   5       70.91       94.65     36.76 o 
  -9   4   5      297.28      360.12     29.07 o 
  -8   4   5     1402.13     1444.18     36.98 o 
  -7   4   5        2.26        5.36      9.19 o 
  -6   4   5      703.71      738.00     20.35 o 
  -5   4   5     3060.05     2950.12     27.28 o 
  -4   4   5      703.18      723.05     10.77 o 
  -3   4   5     2545.88     2606.35     26.98 o 
  -2   4   5      696.03      622.80     12.68 o 
  -1   4   5     2901.21     3001.39     27.93 o 
   0   4   5     1898.18     1990.34     21.08 o 
   1   4   5     4793.97     4607.27     38.34 o 
   2   4   5      929.64      940.14     16.39 o 
   3   4   5      485.17      473.84     14.55 o 
   4   4   5     4256.98     4109.83     44.89 o 
   5   4   5        5.23        0.26      5.56 o 
   6   4   5      357.34      345.97     18.15 o 
   7   4   5     1511.47     1495.39     32.84 o 
   8   4   5      565.07      562.69     28.62 o 
   9   4   5       72.35       63.37     11.99 o 
  10   4   5      262.52      255.20     20.63 o 
 -12   5   5      199.17      201.62     51.16 o 
 -11   5   5        1.35       -5.30     27.25 o 
 -10   5   5       81.83       64.82     22.07 o 
  -9   5   5        2.87       32.06     14.60 o 
  -8   5   5      212.09      211.49     18.86 o 
  -7   5   5     1585.73     1545.89     59.71 o 
  -6   5   5     1026.51     1057.89     29.05 o 
  -5   5   5      321.18      325.43      9.14 o 
  -4   5   5      561.37      631.19     12.71 o 
  -3   5   5       21.06       28.69      4.37 o 
  -2   5   5      842.71      902.63     12.16 o 
  -1   5   5      384.29      303.68      7.73 o 
   0   5   5     4564.24     4599.73     37.79 o 
   1   5   5        6.43       -2.80      2.80 o 
   2   5   5      234.02      277.65     10.99 o 
   3   5   5      650.97      666.22     16.19 o 
   4   5   5      258.00      278.71     13.54 o 
   5   5   5     1756.45     1742.98     31.57 o 
   6   5   5      964.83      966.81     25.13 o 
   7   5   5      282.63      275.72     20.44 o 
   8   5   5        3.86       -3.79      8.66 o 
   9   5   5        2.99        9.01      9.72 o 
  10   5   5      103.94      104.89     14.90 o 
 -11   6   5      100.21       97.73     40.65 o 
 -10   6   5       82.26       48.58     20.70 o 
  -9   6   5      136.51      145.51     21.14 o 
  -8   6   5      505.39      543.89     33.60 o 
  -7   6   5      198.68      197.02     28.47 o 
  -6   6   5       62.80       53.20     12.90 o 
  -5   6   5     2406.33     2479.27     30.95 o 
  -4   6   5        2.21        9.78      3.34 o 
  -3   6   5     1077.75     1069.25     14.53 o 
  -2   6   5     1965.16     1789.29     19.40 o 
  -1   6   5     6321.39     6602.18     45.77 o 
   0   6   5      659.90      715.28     12.91 o 
   1   6   5     1822.47     1742.87     23.21 o 
   2   6   5      363.22      393.38     11.29 o 
   3   6   5      464.50      453.62     14.04 o 
   4   6   5      710.89      660.18     18.25 o 
   5   6   5      840.17      850.48     27.01 o 
   6   6   5        2.92       -0.33      6.77 o 
   7   6   5      291.86      338.11     19.46 o 
   8   6   5       98.08      123.50     15.15 o 
   9   6   5        2.71       14.11     10.33 o 
  10   6   5      268.20      264.02     25.09 o 
 -11   7   5       15.42        4.95     28.90 o 
 -10   7   5        4.97       13.84     17.94 o 
  -9   7   5      139.67      116.19     20.16 o 
  -8   7   5      228.08      196.72     30.50 o 
  -7   7   5     2241.88     2269.45     89.49 o 
  -6   7   5     2622.39     2627.64     56.23 o 
  -5   7   5       30.41       27.79     11.29 o 
  -4   7   5        9.19       11.10      4.18 o 
  -3   7   5     1314.89     1296.10     17.65 o 
  -2   7   5       88.27       90.67      5.59 o 
  -1   7   5    14087.08    13897.33     84.33 o 
   0   7   5     3703.67     3670.67     33.49 o 
   1   7   5      720.28      761.62     19.46 o 
   2   7   5      177.30      173.02      9.61 o 
   3   7   5     1297.69     1281.61     27.37 o 
   4   7   5     1217.94     1227.26     25.47 o 
   5   7   5      281.18      286.79     15.95 o 
   6   7   5     1203.25     1208.38     28.05 o 
   7   7   5      182.40      190.22     15.34 o 
   8   7   5      173.78      130.94     25.00 o 
   9   7   5      266.57      268.82     22.40 o 
  10   7   5        9.08       -2.44     10.46 o 
 -11   8   5       13.97       39.70     22.59 o 
 -10   8   5        3.68       -9.13     43.45 o 
  -9   8   5       16.65       16.05     14.73 o 
  -8   8   5        1.42        0.89     12.44 o 
  -7   8   5       37.74       56.51     14.99 o 
  -6   8   5       56.41       54.72     16.72 o 
  -5   8   5       34.72       22.99     12.42 o 
  -4   8   5      306.58      308.11     10.02 o 
  -3   8   5      428.30      424.51     14.84 o 
  -2   8   5      247.25      253.68     11.18 o 
  -1   8   5      973.16      969.13     13.24 o 
   0   8   5       54.18       58.32      5.36 o 
   1   8   5      183.19      174.13      9.33 o 
   2   8   5      123.57      113.43      9.47 o 
   3   8   5       69.91       72.80      9.37 o 
   4   8   5       32.07       30.55      8.02 o 
   5   8   5       17.24       19.17      8.08 o 
   6   8   5      218.85      203.72     18.18 o 
   7   8   5       23.35       19.53     10.29 o 
   8   8   5       18.05       -6.95      9.89 o 
   9   8   5        0.97        0.07     11.03 o 
  10   8   5        2.39       19.59     22.83 o 
 -11   9   5       25.53       62.95     25.08 o 
 -10   9   5       68.64       80.35     25.56 o 
  -9   9   5       33.71       24.51     28.93 o 
  -8   9   5      164.77      142.67     21.84 o 
  -7   9   5     1431.82     1460.76     46.68 o 
  -6   9   5     1590.93     1602.94     64.06 o 
  -5   9   5       15.79       17.59      6.86 o 
  -4   9   5      238.11      241.70     12.48 o 
  -3   9   5      447.19      439.74     11.38 o 
  -2   9   5       40.03       31.94      4.53 o 
  -1   9   5     6677.00     6480.92     49.30 o 
   0   9   5     2229.88     2120.38     26.70 o 
   1   9   5      413.13      418.71     13.31 o 
   2   9   5      333.21      306.42     19.88 o 
   3   9   5     2198.33     2108.10     36.11 o 
   4   9   5      373.38      426.84     20.53 o 
   5   9   5     1596.95     1600.32     47.20 o 
   6   9   5     1588.59     1585.98     35.81 o 
   7   9   5      128.52      133.17     18.85 o 
   8   9   5      287.81      344.09     26.32 o 
   9   9   5      112.01       88.50     17.63 o 
  10   9   5        0.46       -7.33     15.28 o 
 -11  10   5      125.63      173.84     55.23 o 
 -10  10   5       31.12       39.32     18.90 o 
  -9  10   5       77.59       67.21     25.28 o 
  -8  10   5      125.26      156.33     33.61 o 
  -7  10   5        1.58        5.42     12.95 o 
  -6  10   5      138.91      161.36     26.71 o 
  -5  10   5     1498.41     1431.23     85.47 o 
  -4  10   5       53.97       67.87      9.00 o 
  -3  10   5       69.11       62.62      8.09 o 
  -2  10   5     2514.08     2422.16     28.09 o 
  -1  10   5        1.96        1.92      3.26 o 
   0  10   5        2.68        1.71      4.03 o 
   1  10   5     2026.23     2000.45     49.68 o 
   2  10   5      868.00      847.63     27.41 o 
   3  10   5      881.49      860.20     23.72 o 
   4  10   5      140.71      164.45     13.96 o 
   5  10   5      454.80      458.62     27.59 o 
   6  10   5      402.30      468.07     28.53 o 
   7  10   5      379.67      408.93     27.21 o 
   8  10   5      114.67       94.39     16.48 o 
   9  10   5        0.81       -5.96     14.30 o 
  10  10   5      230.02      193.52     27.65 o 
 -11  11   5       46.66       41.24     44.57 o 
 -10  11   5       10.37       26.39     18.15 o 
  -9  11   5       68.26       41.24     17.61 o 
  -8  11   5        5.86       13.45     13.88 o 
  -7  11   5      486.73      455.63     32.74 o 
  -6  11   5      235.79      201.73     41.76 o 
  -5  11   5      995.46      959.06     30.20 o 
  -4  11   5      645.15      645.25     25.18 o 
  -3  11   5       12.66       14.55      6.15 o 
  -2  11   5       68.58       66.05      9.81 o 
  -1  11   5      662.12      654.11     13.43 o 
   0  11   5     2498.20     2516.70     30.85 o 
   1  11   5      653.68      626.72     21.69 o 
   2  11   5      391.92      367.29     18.10 o 
   3  11   5      367.50      341.09     18.44 o 
   4  11   5        8.70       15.41      7.45 o 
   5  11   5     1476.45     1416.47     32.74 o 
   6  11   5       83.18       72.24     13.62 o 
   7  11   5      187.69      174.08     20.64 o 
   8  11   5       18.69       17.31     14.10 o 
   9  11   5        0.51       -7.10     13.71 o 
 -11  12   5      388.47      407.09     47.61 o 
 -10  12   5       11.27        0.38     15.80 o 
  -9  12   5       62.32       38.39     17.70 o 
  -8  12   5      378.61      376.42     45.61 o 
  -7  12   5       46.78       61.65     18.07 o 
  -6  12   5      226.58      237.36     24.89 o 
  -5  12   5     1865.81     1870.61     42.66 o 
  -4  12   5     1130.93     1142.06     32.58 o 
  -3  12   5     1033.33     1031.67     27.49 o 
  -2  12   5     1083.41     1062.22     33.39 o 
  -1  12   5      325.83      323.61     12.55 o 
   0  12   5      173.11      167.46      9.79 o 
   1  12   5     2548.46     2532.96     39.32 o 
   2  12   5      388.45      411.95     19.45 o 
   3  12   5        4.58       10.89      7.47 o 
   4  12   5      843.85      856.40     25.14 o 
   5  12   5       77.85       74.19     13.07 o 
   6  12   5      460.28      429.66     26.67 o 
   7  12   5      753.44      796.55     44.69 o 
   8  12   5      137.86       96.57     19.88 o 
   9  12   5       14.03        6.09     16.53 o 
 -10  13   5       28.62       42.03     19.68 o 
  -9  13   5      442.57      429.86     36.66 o 
  -8  13   5       43.78       37.35     16.80 o 
  -7  13   5       25.86       21.33      9.46 o 
  -6  13   5       10.44       13.18     13.05 o 
  -5  13   5      462.67      436.65     36.53 o 
  -4  13   5      273.65      329.68     21.79 o 
  -3  13   5     2803.60     2776.02     50.28 o 
  -2  13   5      151.46      164.45     13.70 o 
  -1  13   5        3.33       12.79      5.37 o 
   0  13   5        8.27       11.34      6.79 o 
   1  13   5        8.99        1.95      7.43 o 
   2  13   5       90.24       72.42     10.23 o 
   3  13   5      563.46      573.18     31.03 o 
   4  13   5       87.68       75.45     10.80 o 
   5  13   5        1.54       18.14     11.13 o 
   6  13   5       81.00      106.50     18.85 o 
   7  13   5       75.63       76.26     19.08 o 
   8  13   5      120.80       94.47     21.30 o 
   9  13   5       78.06       93.08     22.58 o 
 -10  14   5       30.62       48.42     33.71 o 
  -9  14   5       14.04       26.72     17.92 o 
  -8  14   5       62.04       49.36     18.44 o 
  -7  14   5       12.94       21.08     14.30 o 
  -6  14   5      251.71      277.45     27.58 o 
  -5  14   5      231.15      288.23     21.89 o 
  -4  14   5      319.16      259.65     20.28 o 
  -3  14   5      387.64      376.97     22.11 o 
  -2  14   5      665.40      715.21     26.76 o 
  -1  14   5      304.19      316.64     14.34 o 
   0  14   5      352.31      354.84     33.78 o 
   1  14   5      950.82      931.49     24.34 o 
   2  14   5      333.20      352.23     18.83 o 
   3  14   5       48.05       56.93     10.06 o 
   4  14   5      778.18      743.36     24.57 o 
   5  14   5       19.69        3.44     10.96 o 
   6  14   5       27.14        9.12     12.78 o 
   7  14   5      517.82      552.57     48.61 o 
   8  14   5      163.26      144.50     34.55 o 
   9  14   5        2.08       -8.00     20.86 o 
 -10  15   5       46.76       85.38     23.46 o 
  -9  15   5      311.37      334.04     41.88 o 
  -8  15   5       10.35       -7.03     16.27 o 
  -7  15   5       64.98       68.28     28.22 o 
  -6  15   5       14.49       21.57     15.01 o 
  -5  15   5      103.97      100.26     19.49 o 
  -4  15   5     1135.38     1181.84     53.76 o 
  -3  15   5     1315.88     1324.08     35.58 o 
  -2  15   5      112.93       96.06     13.58 o 
  -1  15   5      419.31      448.31     16.40 o 
   0  15   5      845.27      829.66     28.26 o 
   1  15   5      592.87      627.17     25.71 o 
   2  15   5      929.33      991.64     26.46 o 
   3  15   5     1082.62     1154.99     29.91 o 
   4  15   5      119.21       83.10     22.69 o 
   5  15   5      112.78      150.81     21.25 o 
   6  15   5      224.84      248.55     26.37 o 
   7  15   5       17.17       10.36     14.80 o 
   8  15   5      211.35      209.93     56.02 o 
  -9  16   5       11.92       25.69     18.77 o 
  -8  16   5      117.81      157.90     25.30 o 
  -7  16   5        0.92      -13.04     13.04 o 
  -6  16   5       82.85      100.00     20.08 o 
  -5  16   5        4.42       16.20     14.70 o 
  -4  16   5       18.53       24.20     17.43 o 
  -3  16   5      752.21      805.46     35.79 o 
  -2  16   5       86.34      136.26     17.33 o 
  -1  16   5      139.80      160.04     12.55 o 
   0  16   5      148.71      166.69     21.72 o 
   1  16   5       14.80       19.19      9.87 o 
   2  16   5      333.67      344.21     22.57 o 
   3  16   5       84.53       81.71     13.37 o 
   4  16   5        8.37       27.13     12.28 o 
   5  16   5       39.26        9.29     12.69 o 
   6  16   5      103.04       90.03     19.38 o 
   7  16   5        1.84       15.94     19.33 o 
   8  16   5       37.71       13.23     20.66 o 
  -9  17   5      338.70      302.13     55.38 o 
  -8  17   5        5.93       28.34     18.17 o 
  -7  17   5      150.15      141.65     23.71 o 
  -6  17   5      104.81      118.81     26.31 o 
  -5  17   5       67.71      112.53     21.33 o 
  -4  17   5      760.69      727.55     41.46 o 
  -3  17   5      795.87      784.96     81.30 o 
  -2  17   5      401.84      426.42     25.73 o 
  -1  17   5       32.14       26.89     11.10 o 
   0  17   5      526.45      495.13     35.42 o 
   1  17   5       88.37       87.40     13.75 o 
   2  17   5     1181.43     1197.67     42.01 o 
   3  17   5      755.82      677.74     48.61 o 
   4  17   5       66.77       36.58     19.43 o 
   5  17   5       27.31       17.56     16.46 o 
   6  17   5      263.59      231.60     35.15 o 
   7  17   5       23.73       -3.24     19.77 o 
   8  17   5      147.51      157.61     34.11 o 
  -9  18   5      266.36      259.12     33.23 o 
  -8  18   5      132.57      109.41     23.74 o 
  -7  18   5      120.50       96.66     22.34 o 
  -6  18   5       32.14       36.21     16.95 o 
  -5  18   5      238.33      260.38     48.87 o 
  -4  18   5        1.10       -0.09     13.51 o 
  -3  18   5       21.40       16.68     13.13 o 
  -2  18   5      158.80      187.12     25.91 o 
  -1  18   5       62.73       77.96     13.55 o 
   0  18   5        8.53       19.61     10.58 o 
   1  18   5      500.19      536.51     34.36 o 
   2  18   5        7.43       10.35     12.53 o 
   3  18   5      152.00      193.67     29.64 o 
   4  18   5      195.45      190.42     30.09 o 
   5  18   5      149.75       89.88     65.41 o 
   6  18   5       48.19       24.46     47.26 o 
   7  18   5        2.95       21.66     20.86 o 
  -8  19   5        4.13       42.86     19.82 o 
  -7  19   5        0.97       20.36     15.94 o 
  -6  19   5        3.12       23.74     16.65 o 
  -5  19   5        5.44        0.84     13.92 o 
  -4  19   5      216.45      186.91     24.18 o 
  -3  19   5       61.63       85.26     18.56 o 
  -2  19   5        2.42       -3.99      9.39 o 
  -1  19   5       49.74       23.61     13.12 o 
   0  19   5        0.62       21.61     12.76 o 
   1  19   5       22.56       24.59     14.05 o 
   2  19   5      289.28      230.86     31.60 o 
   3  19   5      152.62      139.30     51.29 o 
   4  19   5       19.23       -6.45     15.60 o 
   5  19   5       26.46        2.33     18.33 o 
   6  19   5       26.24        8.86     19.80 o 
   7  19   5        2.11       -0.61     23.72 o 
  -8  20   5       37.77       31.70     19.23 o 
  -7  20   5      116.63      108.07     33.20 o 
  -6  20   5       46.34       34.03     17.65 o 
  -5  20   5      284.51      254.63     28.65 o 
  -4  20   5        8.76       -7.15     15.96 o 
  -3  20   5       48.82       64.43     17.40 o 
  -2  20   5      627.96      679.19     61.85 o 
  -1  20   5       71.46       79.53     28.73 o 
   0  20   5       77.72      122.79     19.44 o 
   1  20   5      492.64      451.94     32.92 o 
   2  20   5       58.10       35.01     20.35 o 
   3  20   5      228.18      280.79     60.35 o 
   4  20   5      209.70      237.87     36.44 o 
   5  20   5      221.58      287.25     39.36 o 
   6  20   5        8.08       22.46     22.71 o 
  -7  21   5       87.65      112.42     23.39 o 
  -6  21   5      128.51       74.12     21.22 o 
  -5  21   5        0.65       19.33     16.32 o 
  -4  21   5       19.18       17.78     14.47 o 
  -3  21   5        1.96      -12.10     12.10 o 
  -2  21   5        8.87       -7.17     15.71 o 
  -1  21   5       87.87       97.51     18.76 o 
   0  21   5      261.19      315.50     28.64 o 
   1  21   5       12.69       38.81     21.80 o 
   2  21   5       18.39       59.07     20.49 o 
   3  21   5       12.93       11.43     17.67 o 
   4  21   5        3.38       16.79     29.68 o 
   5  21   5       53.08       62.38     34.43 o 
   6  21   5       28.04       37.40     23.33 o 
  -7  22   5       44.16       66.35     20.73 o 
  -6  22   5       10.89        6.97     16.53 o 
  -5  22   5       50.64       41.88     19.00 o 
  -4  22   5       14.66       25.78     28.49 o 
  -3  22   5       70.12       92.43     62.82 o 
  -2  22   5      189.94      198.84     37.93 o 
  -1  22   5       46.07       42.19     19.69 o 
   0  22   5        3.74        9.15     13.71 o 
   1  22   5      103.02       72.14     23.28 o 
   2  22   5       17.81       -1.31     14.94 o 
   3  22   5        4.77       -9.47     21.22 o 
   4  22   5      139.25      106.02     28.23 o 
   5  22   5      121.31      132.39     31.29 o 
  -6  23   5      181.62      171.21     27.00 o 
  -5  23   5        3.09       31.23     21.32 o 
  -4  23   5       68.78       80.56     24.74 o 
  -3  23   5        1.72       19.45     18.68 o 
  -2  23   5        2.92       12.43     17.21 o 
  -1  23   5      436.14      429.70     96.65 o 
   0  23   5      145.59      148.70     28.22 o 
   1  23   5        3.48        4.42     17.14 o 
   2  23   5      111.44       79.81     23.88 o 
   3  23   5       35.39       47.57     22.97 o 
   4  23   5       14.37        5.13     14.86 o 
   5  23   5      162.60      219.31     38.35 o 
  -5  24   5       10.32       37.20     21.18 o 
  -4  24   5        0.63       36.35     23.65 o 
  -3  24   5        0.08        9.18     17.61 o 
  -2  24   5        4.03       -1.76     17.19 o 
  -1  24   5        4.91       11.34     17.80 o 
   0  24   5       15.72       27.53     19.25 o 
   1  24   5        0.15      -11.44     17.90 o 
   2  24   5       18.44       43.16     22.80 o 
   3  24   5        2.52       16.61     47.93 o 
   4  24   5        0.11       11.72     16.87 o 
  -4  25   5       89.09      116.70     28.71 o 
  -3  25   5       24.22       31.32     21.66 o 
  -2  25   5       26.09       23.64     19.89 o 
  -1  25   5      106.72       53.82     33.22 o 
   0  25   5       75.21       57.49     34.77 o 
   1  25   5       13.95       31.82     28.29 o 
   2  25   5       12.26       58.68     22.41 o 
   3  25   5       55.39       54.70     39.66 o 
  -3  26   5        0.28       42.09     22.94 o 
  -2  26   5        3.80       34.66     20.88 o 
  -1  26   5        1.60        1.91     29.37 o 
   0  26   5       17.09       34.63     35.16 o 
   1  26   5       43.08       19.29     31.29 o 
 -12   0   6        7.98      -24.95     24.95 o 
 -11   0   6      179.63      220.00     48.62 o 
 -10   0   6        1.75      -24.22     24.22 o 
  -9   0   6     1066.10      922.65     65.62 o 
  -8   0   6     1083.03     1178.39     70.91 o 
  -7   0   6     7071.26     6728.98    119.46 o 
  -6   0   6      611.24      665.74     33.70 o 
  -5   0   6      751.58      745.34     21.39 o 
  -4   0   6       53.49       60.14     10.07 o 
  -3   0   6     1341.28     1224.99     30.61 o 
  -2   0   6     3903.51     3693.96     41.60 o 
  -1   0   6     4853.14     4763.83     52.98 o 
   0   0   6       97.35       97.98      9.12 o 
   1   0   6     4851.65     4825.00     58.04 o 
   2   0   6      408.46      452.96     20.64 o 
   3   0   6       98.22       98.20     12.60 o 
   4   0   6     1168.48     1237.54     36.35 o 
   5   0   6     3725.88     3754.09     70.63 o 
   6   0   6      451.51      431.27     25.71 o 
   7   0   6       64.92       84.32     17.84 o 
   8   0   6      126.83      125.49     20.97 o 
   9   0   6      106.61       99.38     19.64 o 
  10   0   6      696.46      794.84     61.56 o 
 -12   1   6       15.80       32.48     31.70 o 
 -11   1   6        6.19        5.22     29.83 o 
 -10   1   6       59.74       56.83     22.37 o 
  -9   1   6       74.47       50.17     20.44 o 
  -8   1   6       14.32       14.68     11.42 o 
  -7   1   6       23.43       22.30      9.73 o 
  -6   1   6     1444.49     1407.91     35.26 o 
  -5   1   6      407.45      435.91     11.35 o 
  -4   1   6      100.66      120.92      6.99 o 
  -3   1   6      983.28     1023.58     15.67 o 
  -2   1   6      254.11      256.92      7.60 o 
  -1   1   6      176.31      151.24      6.70 o 
   0   1   6       17.53       16.66      3.33 o 
   1   1   6       80.77       87.54      6.73 o 
   2   1   6       71.83       49.80      7.33 o 
   3   1   6       16.65       12.22      5.38 o 
   4   1   6      146.86      140.40     10.43 o 
   5   1   6      693.45      677.61     19.01 o 
   6   1   6        2.68       -0.35      6.71 o 
   7   1   6       29.83       21.56      7.92 o 
   8   1   6       62.00       41.14     11.05 o 
   9   1   6       77.55       59.45     12.50 o 
  10   1   6        8.19        1.69     10.83 o 
 -12   2   6       27.87      -26.13     31.07 o 
 -11   2   6       57.66       49.30     34.79 o 
 -10   2   6       64.45       55.59     20.85 o 
  -9   2   6      354.97      391.03     37.67 o 
  -8   2   6      108.86      119.09     18.09 o 
  -7   2   6      150.52      188.93     19.86 o 
  -6   2   6      432.23      468.23     19.10 o 
  -5   2   6     1699.02     1723.23     23.79 o 
  -4   2   6      208.11      200.48      8.72 o 
  -3   2   6      579.01      564.11     12.26 o 
  -2   2   6     2522.13     2537.68     25.41 o 
  -1   2   6     5187.67     5210.89     36.64 o 
   0   2   6        0.31        5.31      2.85 o 
   1   2   6     1970.95     2040.36     24.91 o 
   2   2   6        8.69       14.14      4.71 o 
   3   2   6     1070.28     1074.07     20.77 o 
   4   2   6     2581.29     2498.24     34.49 o 
   5   2   6     2862.40     2889.23     39.87 o 
   6   2   6       11.33        3.92      6.68 o 
   7   2   6       11.05        0.88      7.30 o 
   8   2   6       44.18       42.29     10.84 o 
   9   2   6       31.13        6.92     10.10 o 
  10   2   6      202.97      146.29     18.97 o 
 -12   3   6       80.08       68.09     36.47 o 
 -11   3   6        0.02       -8.71     27.76 o 
 -10   3   6      319.25      232.55     32.59 o 
  -9   3   6      509.74      525.14     36.29 o 
  -8   3   6        0.49       -4.01     11.61 o 
  -7   3   6      252.03      288.64     36.58 o 
  -6   3   6     1219.45     1254.96     28.54 o 
  -5   3   6       26.34       19.14      5.32 o 
  -4   3   6      964.02      958.75     16.38 o 
  -3   3   6      969.15      928.62     16.03 o 
  -2   3   6      146.43      175.78      6.47 o 
  -1   3   6     4494.78     4341.04     30.98 o 
   0   3   6     7384.06     7492.73     51.27 o 
   1   3   6      171.87      163.56      8.03 o 
   2   3   6      567.96      528.14     12.75 o 
   3   3   6     5328.72     5072.41     50.45 o 
   4   3   6     1330.95     1318.83     24.72 o 
   5   3   6     1256.10     1173.24     24.85 o 
   6   3   6      204.16      196.00     13.74 o 
   7   3   6      139.30      127.66     13.40 o 
   8   3   6      211.63      204.80     17.02 o 
   9   3   6      437.15      440.17     25.16 o 
  10   3   6       15.45       13.14     10.94 o 
 -11   4   6        3.40       18.62     31.62 o 
 -10   4   6       12.66       45.48     31.70 o 
  -9   4   6      156.41      145.89     20.81 o 
  -8   4   6       44.54       73.18     16.09 o 
  -7   4   6      104.66       92.16     16.20 o 
  -6   4   6      490.04      478.79     23.29 o 
  -5   4   6       19.25       14.48      6.02 o 
  -4   4   6      178.43      163.46      8.89 o 
  -3   4   6       49.91       40.53      5.29 o 
  -2   4   6      145.24      152.84      7.99 o 
  -1   4   6     1121.93     1077.43     14.91 o 
   0   4   6      776.35      805.19     12.85 o 
   1   4   6      457.36      455.97     11.70 o 
   2   4   6      954.38      916.27     16.61 o 
   3   4   6      281.98      297.35     14.47 o 
   4   4   6       26.97       21.51      6.56 o 
   5   4   6       16.52        6.16      6.59 o 
   6   4   6       77.46       62.98      9.72 o 
   7   4   6       80.58       73.96     12.25 o 
   8   4   6        3.26        3.68      9.14 o 
   9   4   6       10.59        7.58      9.66 o 
  10   4   6      107.83      106.63     15.75 o 
 -11   5   6       51.94       25.23     32.70 o 
 -10   5   6      285.32      253.24     49.86 o 
  -9   5   6      197.47      185.45     28.72 o 
  -8   5   6       70.11       53.20     15.00 o 
  -7   5   6     1135.47     1192.83     33.17 o 
  -6   5   6      731.48      775.11     26.37 o 
  -5   5   6       13.26       20.70      6.49 o 
  -4   5   6     1613.87     1584.12     21.94 o 
  -3   5   6     3504.51     3503.27     35.24 o 
  -2   5   6     2255.70     2249.73     22.43 o 
  -1   5   6      762.90      715.72     11.90 o 
   0   5   6     2038.60     1877.29     24.14 o 
   1   5   6       41.08       52.17      7.11 o 
   2   5   6      761.65      727.32     17.79 o 
   3   5   6     1356.92     1297.19     23.22 o 
   4   5   6       59.58       75.42      8.51 o 
   5   5   6      972.36     1073.53     24.19 o 
   6   5   6      759.23      752.41     23.97 o 
   7   5   6      194.37      161.43     19.62 o 
   8   5   6       52.08       47.40     10.78 o 
   9   5   6      436.37      411.09     26.28 o 
  10   5   6       33.09       27.45     11.89 o 
 -11   6   6      267.14      172.26     50.01 o 
 -10   6   6      137.19      129.48     27.73 o 
  -9   6   6       80.95       87.09     22.69 o 
  -8   6   6      260.31      259.33     31.96 o 
  -7   6   6       16.87       25.83     10.64 o 
  -6   6   6      971.32      945.31     28.38 o 
  -5   6   6     1180.86     1232.88     30.31 o 
  -4   6   6     1274.73     1258.60     19.63 o 
  -3   6   6      196.47      231.06     13.89 o 
  -2   6   6      501.53      503.62     15.82 o 
  -1   6   6       30.25       23.49      3.92 o 
   0   6   6      681.44      648.70     14.32 o 
   1   6   6     4479.11     4306.66     42.56 o 
   2   6   6     2193.38     2081.74     28.70 o 
   3   6   6      180.19      178.90     11.26 o 
   4   6   6       27.13       26.32      6.69 o 
   5   6   6      226.19      222.72     15.01 o 
   6   6   6       75.70       89.66     11.52 o 
   7   6   6      865.82      869.95     27.34 o 
   8   6   6      136.71      172.10     18.15 o 
   9   6   6        2.42        5.37     10.75 o 
  10   6   6        4.83        4.93     10.96 o 
 -11   7   6        8.68       25.46     32.11 o 
 -10   7   6      119.22      110.09     40.50 o 
  -9   7   6        0.69        1.58     16.19 o 
  -8   7   6       40.59       34.85     26.82 o 
  -7   7   6      323.08      320.13     26.60 o 
  -6   7   6      106.22      186.60     43.59 o 
  -5   7   6       66.26       60.57     15.08 o 
  -4   7   6      244.12      259.21     10.72 o 
  -3   7   6      283.94      305.12     12.62 o 
  -2   7   6       23.81       28.43      4.70 o 
  -1   7   6      716.40      674.61     12.30 o 
   0   7   6      392.19      452.35     11.87 o 
   1   7   6      247.40      260.26     11.72 o 
   2   7   6      582.54      599.73     17.29 o 
   3   7   6      106.36      125.10     10.88 o 
   4   7   6      302.70      329.64     15.72 o 
   5   7   6      923.08      910.58     24.22 o 
   6   7   6       87.70       80.14     10.99 o 
   7   7   6       73.87       54.98     10.74 o 
   8   7   6       19.00       11.04      9.94 o 
   9   7   6       62.71       39.32     13.35 o 
  10   7   6       10.41       -4.90     11.76 o 
 -11   8   6      217.06      129.50     42.75 o 
 -10   8   6       60.80       91.80     24.76 o 
  -9   8   6        0.69       -7.23     15.52 o 
  -8   8   6      646.83      681.15     48.79 o 
  -7   8   6      321.30      401.31     30.06 o 
  -6   8   6      631.91      620.18     33.12 o 
  -5   8   6      904.48      918.74     48.87 o 
  -4   8   6     3152.79     2990.52     45.42 o 
  -3   8   6      124.66      141.06      9.49 o 
  -2   8   6     1674.78     1701.88     21.14 o 
  -1   8   6      410.52      412.29     10.39 o 
   0   8   6       26.08       18.27      4.75 o 
   1   8   6     4552.94     4555.30     49.37 o 
   2   8   6     2271.84     2258.76     33.94 o 
   3   8   6      409.90      453.11     23.47 o 
   4   8   6       27.92       33.87      8.72 o 
   5   8   6      499.50      493.93     26.16 o 
   6   8   6       72.10       84.01     11.58 o 
   7   8   6     1875.57     1940.42     74.32 o 
   8   8   6      693.60      728.92     40.25 o 
   9   8   6       14.22       27.50     14.08 o 
 -11   9   6       19.51       17.28     20.41 o 
 -10   9   6       26.82       16.16     17.79 o 
  -9   9   6       45.32       34.07     29.13 o 
  -8   9   6        1.29       21.49     14.30 o 
  -7   9   6       94.07       84.41     17.53 o 
  -6   9   6      557.56      542.85     40.00 o 
  -5   9   6      349.67      328.64     26.38 o 
  -4   9   6      220.41      225.02     17.37 o 
  -3   9   6     1077.22      996.52     19.65 o 
  -2   9   6        8.44       10.35      4.06 o 
  -1   9   6      551.95      558.11     11.22 o 
   0   9   6      163.37      176.86      9.22 o 
   1   9   6      181.18      199.83     12.33 o 
   2   9   6      214.86      236.09     13.91 o 
   3   9   6      343.92      357.02     29.65 o 
   4   9   6      118.05      102.19     12.29 o 
   5   9   6        5.76        7.26      7.80 o 
   6   9   6      236.44      242.32     18.53 o 
   7   9   6       12.90        5.66     10.69 o 
   8   9   6        0.92       -3.80     10.35 o 
   9   9   6      194.26      203.14     23.10 o 
 -11  10   6      157.48      126.48     29.70 o 
 -10  10   6      120.22      107.05     28.61 o 
  -9  10   6       10.25       20.77     19.77 o 
  -8  10   6       40.46       41.92     16.10 o 
  -7  10   6       40.61       34.82     15.24 o 
  -6  10   6      723.89      770.60     36.72 o 
  -5  10   6     1223.09     1162.86     49.07 o 
  -4  10   6     1364.19     1303.73     34.05 o 
  -3  10   6       79.23       71.96      9.20 o 
  -2  10   6      890.52      889.12     15.83 o 
  -1  10   6       56.94       58.71      5.19 o 
   0  10   6        1.22        0.10      4.23 o 
   1  10   6     1478.11     1457.51     26.69 o 
   2  10   6     1505.76     1482.17     30.75 o 
   3  10   6       35.69       40.44      9.08 o 
   4  10   6      515.11      560.88     30.91 o 
   5  10   6       83.00       66.86     11.60 o 
   6  10   6       45.81       45.91     10.84 o 
   7  10   6      575.13      564.06     59.84 o 
   8  10   6       75.22       55.05     18.79 o 
   9  10   6        0.19       11.97     15.17 o 
 -11  11   6        5.25      -15.72     18.27 o 
 -10  11   6       77.57       49.89     23.96 o 
  -9  11   6      185.43      173.72     65.74 o 
  -8  11   6        6.46      -12.72     12.72 o 
  -7  11   6      223.19      288.32     38.05 o 
  -6  11   6      730.89      776.58     37.94 o 
  -5  11   6      181.86      122.37     14.63 o 
  -4  11   6       96.60       88.60     13.44 o 
  -3  11   6     2598.69     2422.05     46.60 o 
  -2  11   6        0.43        6.88      5.60 o 
  -1  11   6     1082.34     1089.28     18.19 o 
   0  11   6     1268.55     1289.77     24.20 o 
   1  11   6      863.26      898.46     23.74 o 
   2  11   6      112.33      143.15     13.40 o 
   3  11   6     2003.11     1962.87     37.25 o 
   4  11   6       35.27       37.78      9.55 o 
   5  11   6      470.60      520.61     45.91 o 
   6  11   6      680.28      798.71     35.39 o 
   7  11   6        1.51       21.60     11.49 o 
   8  11   6       35.01       21.09     16.36 o 
   9  11   6      251.54      192.44     31.83 o 
 -10  12   6       12.39        8.59     21.08 o 
  -9  12   6       19.08       23.70     17.97 o 
  -8  12   6       28.47       23.49     20.76 o 
  -7  12   6       32.78       64.72     17.86 o 
  -6  12   6       22.48       18.91     12.63 o 
  -5  12   6        7.16       -2.88      9.05 o 
  -4  12   6      172.24      164.52     16.62 o 
  -3  12   6      799.57      792.81     46.87 o 
  -2  12   6      224.15      216.87     14.62 o 
  -1  12   6     1371.41     1373.34     29.26 o 
   0  12   6       36.81       34.37      7.41 o 
   1  12   6      119.85      134.43     12.32 o 
   2  12   6      134.61      111.59     11.86 o 
   3  12   6       89.23       92.54     11.59 o 
   4  12   6      158.20      153.07     14.53 o 
   5  12   6       78.20       97.21     18.94 o 
   6  12   6       19.42       25.33     11.27 o 
   7  12   6       49.78       64.68     18.43 o 
   8  12   6       69.67       65.01     19.56 o 
   9  12   6       32.05       34.43     19.17 o 
 -10  13   6       27.86       16.27     20.40 o 
  -9  13   6      177.96      163.80     25.80 o 
  -8  13   6        4.90       -2.95     33.76 o 
  -7  13   6      258.13      213.45     40.28 o 
  -6  13   6      350.62      367.09     31.15 o 
  -5  13   6       50.25       56.91     13.00 o 
  -4  13   6      990.15     1013.52     32.52 o 
  -3  13   6     2788.81     2783.66    138.43 o 
  -2  13   6      139.11      187.61     24.45 o 
  -1  13   6      125.39      137.54     12.28 o 
   0  13   6       32.85       34.49     10.46 o 
   1  13   6       13.85       16.17      7.88 o 
   2  13   6      458.71      510.07     21.58 o 
   3  13   6     1276.68     1291.56     31.05 o 
   4  13   6        9.49       14.37      8.66 o 
   5  13   6      158.63      191.44     24.55 o 
   6  13   6      403.51      430.99     33.29 o 
   7  13   6      117.13       79.28     19.39 o 
   8  13   6      131.34      123.57     22.70 o 
 -10  14   6       17.67      -16.04     30.21 o 
  -9  14   6       23.77       21.92     17.93 o 
  -8  14   6      223.61      206.96     27.15 o 
  -7  14   6       22.90       17.97     15.06 o 
  -6  14   6      190.03      164.61     27.67 o 
  -5  14   6      970.04     1010.78     82.48 o 
  -4  14   6      139.20      154.06     20.63 o 
  -3  14   6      533.26      561.52     46.80 o 
  -2  14   6      216.16      222.09     27.48 o 
  -1  14   6     1526.24     1535.24     27.75 o 
   0  14   6        6.77       13.52      9.49 o 
   1  14   6       28.06       59.95     18.02 o 
   2  14   6       28.01       17.91      8.44 o 
   3  14   6       42.35       51.19     10.69 o 
   4  14   6      730.06      807.52     26.38 o 
   5  14   6      169.77      220.37     32.73 o 
   6  14   6        0.21       -4.52     11.96 o 
   7  14   6      160.72      191.64     31.71 o 
   8  14   6       91.06       94.12     21.89 o 
 -10  15   6       40.05       22.17     22.99 o 
  -9  15   6       42.63       48.26     20.63 o 
  -8  15   6       17.46       12.87     11.34 o 
  -7  15   6      179.83      134.80     23.59 o 
  -6  15   6        0.74       -5.98     13.27 o 
  -5  15   6       16.66        9.11     21.35 o 
  -4  15   6       42.14       36.06     16.10 o 
  -3  15   6       53.01       37.79     14.51 o 
  -2  15   6      271.41      281.73     25.30 o 
  -1  15   6      265.72      251.83     19.57 o 
   0  15   6      466.35      490.32     26.40 o 
   1  15   6      511.94      487.56     26.85 o 
   2  15   6      562.78      531.98     22.97 o 
   3  15   6       67.29       66.14     11.65 o 
   4  15   6       81.90       46.70     19.20 o 
   5  15   6        2.06        0.42     11.19 o 
   6  15   6        4.49      -11.69     12.05 o 
   7  15   6       32.08       30.88     16.59 o 
   8  15   6      100.24      133.94     25.92 o 
  -9  16   6       80.51      113.63     24.45 o 
  -8  16   6      320.02      329.82     33.32 o 
  -7  16   6      127.73      138.60     24.26 o 
  -6  16   6       11.79        8.14     14.32 o 
  -5  16   6      305.17      265.79     28.16 o 
  -4  16   6       18.09       13.47     13.43 o 
  -3  16   6      185.49      166.46     22.30 o 
  -2  16   6      964.90      957.18     40.02 o 
  -1  16   6      716.74      772.88     28.76 o 
   0  16   6        5.91       15.92     10.00 o 
   1  16   6      872.84      929.74     31.47 o 
   2  16   6       45.49       43.86     12.05 o 
   3  16   6       73.27       85.93     12.30 o 
   4  16   6      903.04      961.48     39.09 o 
   5  16   6      475.72      483.19     46.94 o 
   6  16   6        5.29        7.36     13.22 o 
   7  16   6       66.77       30.39     17.10 o 
   8  16   6      102.88      129.85     26.17 o 
  -9  17   6       40.77       51.48     24.63 o 
  -8  17   6       50.81       62.03     20.08 o 
  -7  17   6        1.90       17.52     22.68 o 
  -6  17   6       85.93       76.41     22.69 o 
  -5  17   6       14.14       17.84     14.50 o 
  -4  17   6       61.76       61.17     24.85 o 
  -3  17   6       19.94       29.06     14.06 o 
  -2  17   6       12.21       11.57     13.49 o 
  -1  17   6      166.49      199.68     18.99 o 
   0  17   6      169.46      179.27     18.16 o 
   1  17   6       23.76       31.27     10.94 o 
   2  17   6        8.21       -3.46     11.55 o 
   3  17   6      241.21      268.19    105.84 o 
   4  17   6        9.83        5.45     12.09 o 
   5  17   6      108.07      112.09     20.88 o 
   6  17   6       45.89       48.04     18.00 o 
   7  17   6        1.94       15.08     16.49 o 
  -8  18   6      218.44      160.96     26.69 o 
  -7  18   6      172.12      175.50     26.38 o 
  -6  18   6        0.32       14.65     16.50 o 
  -5  18   6        7.71       -0.60     14.74 o 
  -4  18   6       12.21        7.62     13.24 o 
  -3  18   6       29.95       54.17     17.17 o 
  -2  18   6      376.78      404.67     31.81 o 
  -1  18   6      207.32      240.86     29.60 o 
   0  18   6       17.16       27.18     11.23 o 
   1  18   6      354.53      343.82     24.45 o 
   2  18   6       79.10       65.32     17.07 o 
   3  18   6        1.23       15.94     17.43 o 
   4  18   6      228.78      212.04     62.54 o 
   5  18   6       31.51        7.02     16.38 o 
   6  18   6       10.85       30.22     20.70 o 
   7  18   6        7.78       -8.38     20.51 o 
  -8  19   6       17.58       29.08     18.73 o 
  -7  19   6       60.74       71.05     25.16 o 
  -6  19   6      240.81      255.05     37.26 o 
  -5  19   6       18.62       25.02     18.12 o 
  -4  19   6       17.53       19.72     14.66 o 
  -3  19   6      231.96      241.62     26.63 o 
  -2  19   6        2.52       -7.26     12.03 o 
  -1  19   6      195.65      232.61     24.99 o 
   0  19   6      550.24      609.68     37.28 o 
   1  19   6      146.98      189.27     23.34 o 
   2  19   6       96.53       61.90     16.54 o 
   3  19   6      190.70      208.87     32.52 o 
   4  19   6        4.72        4.35     17.55 o 
   5  19   6       47.87       54.58     29.77 o 
   6  19   6       88.11      125.72     30.41 o 
  -8  20   6        5.50      -15.99     21.27 o 
  -7  20   6        0.44        4.00     19.09 o 
  -6  20   6       21.04       36.81     17.55 o 
  -5  20   6       13.11       30.74     22.07 o 
  -4  20   6        0.01        8.40     14.32 o 
  -3  20   6        1.39       27.05     16.54 o 
  -2  20   6       26.47       10.86     13.42 o 
  -1  20   6       12.38       12.55     15.88 o 
   0  20   6        0.40        7.52     13.11 o 
   1  20   6       94.37      126.12     20.83 o 
   2  20   6       20.45       50.98     20.66 o 
   3  20   6       13.35       19.54     25.83 o 
   4  20   6      180.21      162.14     37.56 o 
   5  20   6        0.52       20.22     20.62 o 
   6  20   6        8.75       -9.15     22.09 o 
  -7  21   6       16.04       21.47     23.78 o 
  -6  21   6      109.19       94.92     34.82 o 
  -5  21   6       12.26       27.99     16.55 o 
  -4  21   6      235.03      239.80     28.19 o 
  -3  21   6      146.73      158.05     23.77 o 
  -2  21   6        2.06        1.66     16.82 o 
  -1  21   6      164.94      138.30     26.60 o 
   0  21   6      107.86      111.77     25.39 o 
   1  21   6        6.26       14.70     13.91 o 
   2  21   6      183.20      183.21     30.20 o 
   3  21   6      298.22      326.80    101.39 o 
   4  21   6       13.68       13.76     18.98 o 
   5  21   6        6.97       21.90     30.01 o 
  -6  22   6       16.24       32.86     18.67 o 
  -5  22   6      107.48      150.78     24.44 o 
  -4  22   6      114.75      141.07     24.20 o 
  -3  22   6        3.54        8.85     18.84 o 
  -2  22   6       36.21       57.83     31.79 o 
  -1  22   6        6.50       23.95     18.84 o 
   0  22   6       64.42       85.31     35.98 o 
   1  22   6      198.91      209.18     31.33 o 
   2  22   6       89.01       86.41     26.27 o 
   3  22   6       23.11       13.05     37.75 o 
   4  22   6        3.69       64.69     23.76 o 
   5  22   6       27.82       66.16     27.58 o 
  -6  23   6       59.06       85.24     22.84 o 
  -5  23   6        0.05       45.04     22.26 o 
  -4  23   6        3.47       27.07     19.77 o 
  -3  23   6        3.31       35.55     21.47 o 
  -2  23   6        1.43       51.92     21.25 o 
  -1  23   6        1.06       10.71     16.75 o 
   0  23   6      121.85       59.22     31.46 o 
   1  23   6       40.62       30.68     27.33 o 
   2  23   6        3.22       -1.53     16.15 o 
   3  23   6        1.70       -0.94     23.91 o 
   4  23   6        6.85       13.90     21.31 o 
  -5  24   6      120.83      186.25     48.07 o 
  -4  24   6       48.42       77.95     24.88 o 
  -3  24   6       21.80       23.87     27.92 o 
  -2  24   6       32.99       30.54     20.36 o 
  -1  24   6       39.68       36.96     20.41 o 
   0  24   6       21.72        1.31     25.58 o 
   1  24   6      135.43       81.77     36.51 o 
   2  24   6      134.07      245.97     49.85 o 
   3  24   6        7.41       20.48     21.11 o 
  -3  25   6        1.32       18.01     22.43 o 
  -2  25   6        0.48        9.87     19.07 o 
  -1  25   6       28.78       71.80     34.07 o 
   0  25   6        1.89       22.72     29.01 o 
   1  25   6       18.98       40.53     33.87 o 
   2  25   6        0.42       -5.29     27.18 o 
 -11   1   7        0.14      -19.57     19.57 o 
 -10   1   7      348.11      343.74     83.48 o 
  -9   1   7      854.52      854.37     78.99 o 
  -8   1   7       73.73       72.70     15.98 o 
  -7   1   7       30.50       37.18     10.94 o 
  -6   1   7      979.41      942.93     28.31 o 
  -5   1   7      226.14      234.48     19.93 o 
  -4   1   7     3992.93     4026.26     44.24 o 
  -3   1   7      516.24      487.43     11.71 o 
  -2   1   7     1263.49     1336.51     12.82 o 
  -1   1   7     2393.21     2409.27     25.01 o 
   0   1   7     1569.83     1501.19     20.22 o 
   1   1   7     1903.64     2041.43     25.28 o 
   2   1   7      727.06      777.79     19.35 o 
   3   1   7     1619.60     1564.80     28.96 o 
   4   1   7      208.85      215.36     13.07 o 
   5   1   7       90.20      105.37     12.10 o 
   6   1   7      838.22      937.23     29.79 o 
   7   1   7       53.82       60.03      9.92 o 
   8   1   7      220.13      196.89     17.76 o 
   9   1   7      146.94      154.32     16.96 o 
  10   1   7      266.93      253.72     22.11 o 
 -11   2   7       35.91       -9.06     26.73 o 
 -10   2   7      199.67      195.24     32.45 o 
  -9   2   7        0.15       23.06     27.13 o 
  -8   2   7      209.08      261.54     24.75 o 
  -7   2   7      205.04      180.69     20.42 o 
  -6   2   7      105.12       92.35     14.67 o 
  -5   2   7      732.69      768.56     25.24 o 
  -4   2   7     1076.72     1079.44     21.01 o 
  -3   2   7     1088.82     1135.10     18.57 o 
  -2   2   7     1042.44      945.67     16.18 o 
  -1   2   7      885.71      882.37     15.68 o 
   0   2   7        0.47       -0.98      3.07 o 
   1   2   7     1195.84     1116.06     23.00 o 
   2   2   7     2316.24     2270.56     30.61 o 
   3   2   7      319.85      330.11     15.54 o 
   4   2   7       45.11       30.02      8.33 o 
   5   2   7      171.50      200.05     13.51 o 
   6   2   7       41.35       35.99      8.80 o 
   7   2   7      455.26      424.68     21.76 o 
   8   2   7      141.48      152.44     16.07 o 
   9   2   7        3.89       11.60     10.29 o 
  10   2   7       13.70        4.32     13.95 o 
 -11   3   7       17.88      -14.82     28.21 o 
 -10   3   7      120.02      118.38     39.96 o 
  -9   3   7      160.91      132.92     27.02 o 
  -8   3   7        3.90       15.94     13.23 o 
  -7   3   7       34.26       22.43     12.08 o 
  -6   3   7       22.00       36.11     11.19 o 
  -5   3   7        0.88       -6.06      9.15 o 
  -4   3   7       73.04       76.51      6.94 o 
  -3   3   7      817.79      785.20     15.76 o 
  -2   3   7      765.42      757.62     16.79 o 
  -1   3   7      332.32      343.67      8.20 o 
   0   3   7       52.76       57.71      5.14 o 
   1   3   7       68.56       85.31      6.89 o 
   2   3   7     2401.14     2314.86     31.04 o 
   3   3   7      135.21      125.14     12.52 o 
   4   3   7      601.28      620.12     18.91 o 
   5   3   7        5.95       12.00      6.80 o 
   6   3   7      319.21      332.80     18.11 o 
   7   3   7       29.89       17.00      8.97 o 
   8   3   7        3.27       -2.10      7.91 o 
   9   3   7        8.53       -8.91      9.22 o 
 -11   4   7       83.67      100.46     40.38 o 
 -10   4   7      166.94      124.14     40.01 o 
  -9   4   7      120.68      120.70     26.13 o 
  -8   4   7     1401.50     1401.75     72.62 o 
  -7   4   7      319.50      336.90     36.28 o 
  -6   4   7       44.20       42.39     16.99 o 
  -5   4   7      681.63      643.85     37.81 o 
  -4   4   7     1005.30     1038.96     18.74 o 
  -3   4   7      154.94      162.71     11.98 o 
  -2   4   7     2233.30     2181.87     27.08 o 
  -1   4   7     3053.28     3036.21     28.07 o 
   0   4   7      119.59      128.41      6.90 o 
   1   4   7     1251.86     1238.37     23.53 o 
   2   4   7     1955.92     1970.82     28.58 o 
   3   4   7      900.13      873.44     20.10 o 
   4   4   7     1429.58     1445.68     27.28 o 
   5   4   7     2087.85     1957.17     33.74 o 
   6   4   7        1.00        3.60      6.94 o 
   7   4   7      388.11      429.57     23.02 o 
   8   4   7      215.37      196.87     21.89 o 
   9   4   7        1.73       13.92     10.48 o 
 -11   5   7       38.93      -23.49     28.24 o 
 -10   5   7        0.21      -21.70     21.70 o 
  -9   5   7       34.39       14.65     33.36 o 
  -8   5   7      142.94      157.24     44.56 o 
  -7   5   7        1.18       29.47     12.75 o 
  -6   5   7      858.76      924.73     46.42 o 
  -5   5   7        0.45        2.08      8.25 o 
  -4   5   7       19.38       20.71      5.64 o 
  -3   5   7       18.49       25.18      6.56 o 
  -2   5   7       48.92       48.83      4.28 o 
  -1   5   7      336.81      338.21      9.73 o 
   0   5   7      641.31      599.36     13.36 o 
   1   5   7      489.35      496.45     13.46 o 
   2   5   7        2.54        1.76      4.68 o 
   3   5   7     1189.72     1224.09     24.10 o 
   4   5   7       54.73       55.48      8.59 o 
   5   5   7       25.69       20.17      7.24 o 
   6   5   7       18.19        8.29      7.71 o 
   7   5   7       35.19       13.49     10.10 o 
   8   5   7       38.53       41.18     11.02 o 
   9   5   7       91.82      112.96     18.77 o 
 -11   6   7       64.47       24.46     32.59 o 
 -10   6   7       30.52       59.50     51.99 o 
  -9   6   7       41.72       18.18     36.01 o 
  -8   6   7      338.36      365.31     37.89 o 
  -7   6   7      219.11      217.23     72.33 o 
  -6   6   7       36.19       45.06     12.83 o 
  -5   6   7      303.73      309.79     19.45 o 
  -4   6   7     1351.17     1345.53     21.80 o 
  -3   6   7       30.20       27.41      6.55 o 
  -2   6   7      927.43      935.93     17.61 o 
  -1   6   7     1490.04     1515.86     19.30 o 
   0   6   7       77.59       81.62      8.67 o 
   1   6   7      643.23      638.66     18.26 o 
   2   6   7      184.67      196.09     11.48 o 
   3   6   7      251.16      247.37     13.54 o 
   4   6   7      411.19      457.99     18.90 o 
   5   6   7      216.57      225.38     14.69 o 
   6   6   7       20.48       24.24      8.70 o 
   7   6   7       85.13       76.41     13.25 o 
   8   6   7      258.51      243.43     21.57 o 
   9   6   7        0.76        6.26     11.10 o 
 -11   7   7       65.76      150.54     49.08 o 
 -10   7   7       65.06       67.86     23.85 o 
  -9   7   7      140.94      128.37     27.03 o 
  -8   7   7        2.47        0.27     15.66 o 
  -7   7   7      325.16      356.69     60.24 o 
  -6   7   7     1561.56     1668.18     46.97 o 
  -5   7   7      352.93      354.97     23.52 o 
  -4   7   7      417.61      405.72     18.44 o 
  -3   7   7     1702.45     1645.56     28.32 o 
  -2   7   7       51.60       55.96      5.36 o 
  -1   7   7      220.79      234.53      9.20 o 
   0   7   7     3763.45     3737.37     37.01 o 
   1   7   7      110.19      118.27     10.36 o 
   2   7   7      690.90      716.80     20.08 o 
   3   7   7      156.39      195.06     12.49 o 
   4   7   7      115.18      142.72     11.72 o 
   5   7   7      227.56      235.32     19.81 o 
   6   7   7      537.31      551.97     24.72 o 
   7   7   7      354.68      304.15     20.06 o 
   8   7   7       54.59       71.49     14.66 o 
   9   7   7      276.96      259.07     36.63 o 
 -11   8   7        0.01       23.00     34.33 o 
 -10   8   7       35.78       30.32     32.65 o 
  -9   8   7        6.78       20.91     19.15 o 
  -8   8   7       40.39       57.53     21.77 o 
  -7   8   7        7.58       31.40     17.58 o 
  -6   8   7       43.86       76.23     22.07 o 
  -5   8   7      167.52      166.01     20.30 o 
  -4   8   7      104.08       87.98     12.44 o 
  -3   8   7        0.32        0.86      5.42 o 
  -2   8   7       12.99        9.89      5.00 o 
  -1   8   7        0.66       -0.10      4.82 o 
   0   8   7       17.85       24.18      6.08 o 
   1   8   7        2.39        1.67      5.59 o 
   2   8   7      123.27      108.94     10.67 o 
   3   8   7       59.05       54.71     13.40 o 
   4   8   7      794.81      755.54     22.59 o 
   5   8   7        1.46       -2.61      7.27 o 
   6   8   7        0.69        0.52      8.14 o 
   7   8   7        2.16       -7.88      7.88 o 
   8   8   7        0.20       16.82     12.78 o 
   9   8   7       39.12       33.99     14.48 o 
 -11   9   7       37.01       11.34     33.97 o 
 -10   9   7       53.99       63.06     24.09 o 
  -9   9   7       62.28       61.81     22.59 o 
  -8   9   7        0.39        8.06     17.19 o 
  -7   9   7      384.31      445.24     88.32 o 
  -6   9   7      926.74     1035.58     39.76 o 
  -5   9   7      385.11      422.36     28.95 o 
  -4   9   7      687.82      626.37     28.70 o 
  -3   9   7      298.96      272.25     13.61 o 
  -2   9   7      162.49      177.24     11.60 o 
  -1   9   7      581.50      604.72     14.30 o 
   0   9   7     2484.73     2437.22     32.11 o 
   1   9   7      542.54      524.70     18.42 o 
   2   9   7      249.86      291.15     16.07 o 
   3   9   7     1472.99     1487.58     30.25 o 
   4   9   7      187.19      179.75     15.45 o 
   5   9   7      269.77      269.98     19.20 o 
   6   9   7      707.57      724.84     31.65 o 
   7   9   7      174.34      113.45     17.15 o 
   8   9   7       34.92       29.51     13.80 o 
   9   9   7      191.43      216.67     27.09 o 
 -10  10   7       52.61       61.31     37.71 o 
  -9  10   7        3.12       33.82     29.02 o 
  -8  10   7      122.27      132.96     28.91 o 
  -7  10   7      202.04      192.69     24.39 o 
  -6  10   7      908.00      931.78     38.56 o 
  -5  10   7       36.97       25.47     19.83 o 
  -4  10   7     1166.50     1091.27     48.77 o 
  -3  10   7       23.52       33.39      8.55 o 
  -2  10   7      858.71      827.40     19.83 o 
  -1  10   7      175.95      156.08     11.92 o 
   0  10   7      126.80      131.64     10.89 o 
   1  10   7      498.69      554.43     23.28 o 
   2  10   7      937.10      990.85     32.78 o 
   3  10   7        1.26       -6.66      6.66 o 
   4  10   7      598.10      659.94     25.88 o 
   5  10   7      150.43      189.11     16.66 o 
   6  10   7        1.14       -6.16      8.64 o 
   7  10   7      176.53      198.32     23.67 o 
   8  10   7      298.29      328.06     38.08 o 
   9  10   7        1.06      -11.03     14.27 o 
 -10  11   7        3.46       22.66     21.70 o 
  -9  11   7        0.55        2.28     19.69 o 
  -8  11   7       12.44        3.88     16.28 o 
  -7  11   7       11.00       27.30     15.28 o 
  -6  11   7      993.99      998.51     73.16 o 
  -5  11   7       73.14       85.85     17.21 o 
  -4  11   7        1.68       14.52      9.66 o 
  -3  11   7       16.93       10.93      9.13 o 
  -2  11   7     1049.15      996.06     66.95 o 
  -1  11   7      703.86      647.60     16.43 o 
   0  11   7      307.47      325.72     16.04 o 
   1  11   7       32.83       28.35      7.72 o 
   2  11   7        7.13        0.96     10.71 o 
   3  11   7      644.67      635.68     23.94 o 
   4  11   7        3.84        0.95      7.93 o 
   5  11   7       20.17       13.68      9.06 o 
   6  11   7       65.41       28.57     13.65 o 
   7  11   7       38.15       11.50     14.02 o 
   8  11   7        0.08       -0.18     14.35 o 
 -10  12   7      122.49      114.72     28.81 o 
  -9  12   7        1.02        4.49     20.25 o 
  -8  12   7      209.27      221.74     34.30 o 
  -7  12   7      342.87      284.10     28.32 o 
  -6  12   7       46.92       24.28     12.56 o 
  -5  12   7      790.07      833.47     37.19 o 
  -4  12   7      451.14      455.80     31.59 o 
  -3  12   7      174.47      225.79     23.12 o 
  -2  12   7     1559.43     1487.74     44.78 o 
  -1  12   7      317.20      311.71     27.37 o 
   0  12   7      155.44      165.71     14.81 o 
   1  12   7       22.37       33.18     10.63 o 
   2  12   7     1445.84     1443.61     36.10 o 
   3  12   7      132.81      152.46     14.85 o 
   4  12   7     1001.75      988.82     29.20 o 
   5  12   7      310.84      319.67     21.21 o 
   6  12   7        0.02        5.28     10.53 o 
   7  12   7      240.54      251.53     37.29 o 
   8  12   7       95.12       81.01     25.13 o 
 -10  13   7       19.23       57.60     55.68 o 
  -9  13   7       49.36       66.41     24.70 o 
  -8  13   7        2.36        9.65     19.33 o 
  -7  13   7        2.11       16.74     14.93 o 
  -6  13   7       93.42      100.03     19.40 o 
  -5  13   7      134.94      109.06     20.41 o 
  -4  13   7      105.38       80.46     16.97 o 
  -3  13   7      368.87      379.40     29.40 o 
  -2  13   7       43.70       44.67     13.75 o 
  -1  13   7     1374.08     1277.10     41.65 o 
   0  13   7       37.03       23.77     10.17 o 
   1  13   7       78.05       40.17      9.60 o 
   2  13   7      461.90      474.77     24.53 o 
   3  13   7      103.56      129.33     20.09 o 
   4  13   7       90.54       88.36     13.04 o 
   5  13   7       21.41       34.74     13.58 o 
   6  13   7      114.99      138.84     18.43 o 
   7  13   7        0.27       -8.67     21.39 o 
   8  13   7        0.17       -5.39     13.78 o 
 -10  14   7       10.02       31.73     24.70 o 
  -9  14   7        9.59      -22.15     42.44 o 
  -8  14   7      118.14      115.32     64.19 o 
  -7  14   7        1.81       -0.42     12.17 o 
  -6  14   7        5.82       38.18     15.50 o 
  -5  14   7      747.45      667.31     40.07 o 
  -4  14   7      235.76      220.66     32.61 o 
  -3  14   7      107.51      119.55     19.46 o 
  -2  14   7      453.16      475.46     32.65 o 
  -1  14   7      186.22      162.37     20.44 o 
   0  14   7       69.65       70.20     13.27 o 
   1  14   7      368.05      415.75     24.77 o 
   2  14   7      710.53      707.95     25.54 o 
   3  14   7       22.33       24.35      9.89 o 
   4  14   7       72.17       85.00     12.97 o 
   5  14   7      153.55      189.94     20.38 o 
   6  14   7       79.72      101.96     40.15 o 
   7  14   7      116.81       40.22     20.12 o 
   8  14   7       53.54       31.55     19.08 o 
  -9  15   7      169.17      145.77     33.94 o 
  -8  15   7        8.62       20.48     17.87 o 
  -7  15   7        1.48       12.79     16.11 o 
  -6  15   7      370.48      411.44     34.40 o 
  -5  15   7       33.07       63.64     33.32 o 
  -4  15   7      642.27      641.77     39.24 o 
  -3  15   7     1280.94     1346.71     46.35 o 
  -2  15   7       33.85       25.76     14.05 o 
  -1  15   7      116.88      146.47     20.10 o 
   0  15   7      774.33      841.93     36.06 o 
   1  15   7       33.71       31.95     13.91 o 
   2  15   7      156.44      188.48     22.68 o 
   3  15   7      539.65      638.71     25.23 o 
   4  15   7       76.35       56.31     13.05 o 
   5  15   7       46.22       56.12     18.09 o 
   6  15   7      241.21      303.54     39.12 o 
   7  15   7       61.20       46.46     17.82 o 
  -9  16   7       32.58       56.26     27.85 o 
  -8  16   7       10.05       13.78     25.28 o 
  -7  16   7        9.95       33.96     17.78 o 
  -6  16   7       13.28       13.18     14.89 o 
  -5  16   7       29.26       35.54     15.72 o 
  -4  16   7       29.36       28.26     14.40 o 
  -3  16   7        0.60        1.39     13.52 o 
  -2  16   7        2.69        8.68     12.67 o 
  -1  16   7        1.87        2.68     11.90 o 
   0  16   7       66.52       81.27     18.77 o 
   1  16   7      238.26      212.17     27.91 o 
   2  16   7       15.69       22.00     10.94 o 
   3  16   7       49.70       44.99     14.65 o 
   4  16   7       20.26       36.63     15.60 o 
   5  16   7      121.71      111.64     20.74 o 
   6  16   7       15.11        4.79     22.95 o 
   7  16   7       55.79       52.89     20.00 o 
  -9  17   7      242.08      181.86     35.22 o 
  -8  17   7       79.44       57.06     26.85 o 
  -7  17   7      102.82      122.03     30.46 o 
  -6  17   7       61.01       57.00     18.70 o 
  -5  17   7       12.38       11.86     17.57 o 
  -4  17   7        2.15       11.59     13.83 o 
  -3  17   7      297.68      321.33     29.56 o 
  -2  17   7      150.76      147.93     21.15 o 
  -1  17   7       68.06       54.83     16.44 o 
   0  17   7      490.15      505.58     34.59 o 
   1  17   7       32.55       41.64     12.58 o 
   2  17   7       36.53       11.65     11.80 o 
   3  17   7      585.38      575.80     37.73 o 
   4  17   7       28.80        6.68     34.45 o 
   5  17   7       11.17       37.59     18.18 o 
   6  17   7      145.74      159.08     24.35 o 
   7  17   7        8.71       15.19     17.76 o 
  -8  18   7      129.90      153.53     26.06 o 
  -7  18   7       58.98       68.53     29.32 o 
  -6  18   7        3.29        5.39     15.88 o 
  -5  18   7        1.49       -4.02     13.97 o 
  -4  18   7       16.68       18.11     14.63 o 
  -3  18   7       11.50       29.95     14.74 o 
  -2  18   7      176.51      192.75     23.61 o 
  -1  18   7      236.40      312.76     28.37 o 
   0  18   7        0.94      -11.06     11.06 o 
   1  18   7      156.00      178.54     22.01 o 
   2  18   7       49.96       43.17     15.89 o 
   3  18   7        4.11        1.96     17.07 o 
   4  18   7       75.37      105.30     27.16 o 
   5  18   7       58.52       95.16     35.67 o 
   6  18   7       36.74       56.87     19.12 o 
  -8  19   7       54.71       68.69     22.09 o 
  -7  19   7        5.89       25.10     18.55 o 
  -6  19   7        4.97       10.70     16.80 o 
  -5  19   7        5.48        4.95     15.47 o 
  -4  19   7       19.24       27.58     16.24 o 
  -3  19   7      388.04      338.26     50.30 o 
  -2  19   7        0.30        1.71     13.32 o 
  -1  19   7       16.52       13.24     13.66 o 
   0  19   7       43.15       23.00     16.69 o 
   1  19   7        6.84      -11.64     14.38 o 
   2  19   7        0.55       23.87     20.46 o 
   3  19   7       59.41       21.81     20.22 o 
   4  19   7        5.71        1.44     17.17 o 
   5  19   7       25.14        2.46     20.58 o 
   6  19   7       33.46       41.97     48.06 o 
  -7  20   7      105.97      152.02     27.19 o 
  -6  20   7        0.07       17.03     25.34 o 
  -5  20   7       74.50       40.49     18.53 o 
  -4  20   7       71.19       82.61     20.51 o 
  -3  20   7       12.76       31.92     16.13 o 
  -2  20   7      479.04      561.88     42.00 o 
  -1  20   7      188.75      231.78     26.13 o 
   0  20   7        8.36       15.62     17.56 o 
   1  20   7      397.96      392.77     41.55 o 
   2  20   7       42.25       53.41     22.99 o 
   3  20   7        1.89      -15.42     16.93 o 
   4  20   7       44.98       43.42     22.38 o 
   5  20   7      214.50      226.66     40.25 o 
  -6  21   7       42.93       40.96     26.41 o 
  -5  21   7        0.82       -1.06     15.50 o 
  -4  21   7        3.03       26.55     17.09 o 
  -3  21   7        1.22       20.55     15.92 o 
  -2  21   7       14.82       11.68     14.10 o 
  -1  21   7       91.05      103.80     25.96 o 
   0  21   7      105.46      106.88     24.97 o 
   1  21   7        0.18        1.01     16.38 o 
   2  21   7        0.42       15.86     27.41 o 
   3  21   7        0.32        8.95     19.60 o 
   4  21   7        8.50       14.27     20.81 o 
   5  21   7       12.98       36.53     44.68 o 
  -6  22   7        8.47       24.59     17.49 o 
  -5  22   7      105.92       87.57     21.49 o 
  -4  22   7        3.65       19.50     15.26 o 
  -3  22   7        2.95        2.21     22.43 o 
  -2  22   7       78.78       65.61     23.61 o 
  -1  22   7       70.01       64.10     23.82 o 
   0  22   7       17.95       -0.03     19.03 o 
   1  22   7       38.25       68.91     34.97 o 
   2  22   7       56.37       16.94     28.03 o 
   3  22   7        0.76       14.63     32.66 o 
   4  22   7       56.42       59.90     45.23 o 
  -5  23   7        0.61       35.95     18.68 o 
  -4  23   7       29.45       10.04     18.91 o 
  -3  23   7      113.20       84.68     26.00 o 
  -2  23   7        2.97       23.95     19.82 o 
  -1  23   7       26.81       77.17     24.49 o 
   0  23   7      289.54      313.37     38.54 o 
   1  23   7       13.61       36.61     28.48 o 
   2  23   7        4.36       17.68     27.79 o 
   3  23   7       54.19       66.11     37.13 o 
  -4  24   7       17.33       34.20     21.90 o 
  -3  24   7        0.01       23.98     20.66 o 
  -2  24   7        5.03        1.95     19.09 o 
  -1  24   7       12.92       51.05     23.06 o 
   0  24   7        0.27       17.38     29.50 o 
   1  24   7        3.87        3.79     27.87 o 
   2  24   7        0.58        5.06     25.50 o 
  -2  25   7        0.23        3.35     26.72 o 
  -1  25   7        0.63       -5.69     27.26 o 
   0  25   7      150.86       91.52     41.85 o 
 -11   0   8       39.83        0.81     30.32 o 
 -10   0   8      301.64      336.56     54.01 o 
  -9   0   8       17.24       43.99     29.45 o 
  -8   0   8      168.57      240.79     45.49 o 
  -7   0   8      638.64      722.03     38.75 o 
  -6   0   8      825.25      809.77     39.12 o 
  -5   0   8      775.89      738.99     36.67 o 
  -4   0   8      182.93      195.13     20.72 o 
  -3   0   8      567.27      553.58     23.30 o 
  -2   0   8     2709.07     2639.47     47.66 o 
  -1   0   8     5736.30     5519.44     64.73 o 
   0   0   8      172.96      147.11     19.14 o 
   1   0   8     1079.29     1086.75     32.03 o 
   2   0   8      621.12      655.29     27.81 o 
   3   0   8       14.03        2.91      8.75 o 
   4   0   8     3003.61     2971.41     65.21 o 
   5   0   8      457.58      521.14     28.33 o 
   6   0   8      131.73      140.48     17.91 o 
   7   0   8       70.79       93.75     16.65 o 
   8   0   8      595.42      683.10     43.69 o 
   9   0   8       52.58       37.45     27.68 o 
 -11   1   8        2.05      -16.09     31.56 o 
 -10   1   8       14.74       30.64     21.09 o 
  -9   1   8       54.59       52.50     30.72 o 
  -8   1   8      358.71      363.81     35.66 o 
  -7   1   8        3.89       -3.29     11.50 o 
  -6   1   8      151.16      145.17     15.97 o 
  -5   1   8      149.15      149.74     16.09 o 
  -4   1   8      202.11      199.40     14.94 o 
  -3   1   8       57.06       57.57      8.38 o 
  -2   1   8        1.33       -0.24      5.27 o 
  -1   1   8      213.71      215.90      9.00 o 
   0   1   8      131.38      123.38      7.80 o 
   1   1   8        1.95       -1.06      4.35 o 
   2   1   8       46.54       28.62      7.05 o 
   3   1   8      228.15      221.92     13.23 o 
   4   1   8        6.52        6.48      6.66 o 
   5   1   8       22.09       19.38      8.25 o 
   6   1   8      184.96      156.84     13.01 o 
   7   1   8       11.14        5.97      8.11 o 
   8   1   8       77.43       83.39     13.58 o 
   9   1   8        9.40        1.05     10.44 o 
 -11   2   8        1.02       47.51     33.92 o 
 -10   2   8        0.96       38.26     21.86 o 
  -9   2   8      685.28      634.49     47.70 o 
  -8   2   8      908.50      959.22     42.47 o 
  -7   2   8      941.85      987.79     72.80 o 
  -6   2   8      172.01      172.68     16.78 o 
  -5   2   8      115.40      136.96     15.57 o 
  -4   2   8       88.57       84.99     10.21 o 
  -3   2   8      239.16      227.95     12.82 o 
  -2   2   8     1262.90     1259.80     23.38 o 
  -1   2   8     3259.16     3214.03     29.26 o 
   0   2   8      119.45      136.25      7.61 o 
   1   2   8      731.62      698.65     16.33 o 
   2   2   8      366.84      379.06     15.63 o 
   3   2   8      211.85      181.69     12.11 o 
   4   2   8     1249.98     1199.26     25.81 o 
   5   2   8      465.24      453.78     20.31 o 
   6   2   8       46.95       46.14      9.64 o 
   7   2   8        3.98       -1.17      7.23 o 
   8   2   8       66.49       33.72     10.74 o 
   9   2   8        4.45       -5.43     10.31 o 
 -11   3   8       51.97        8.44     32.55 o 
 -10   3   8       48.30       52.34     35.73 o 
  -9   3   8       72.86       72.67     39.73 o 
  -8   3   8      207.38      217.29     29.07 o 
  -7   3   8      522.07      512.20     32.41 o 
  -6   3   8      302.92      406.62     23.40 o 
  -5   3   8      128.75      150.17     19.06 o 
  -4   3   8      945.48      954.25     21.43 o 
  -3   3   8     2007.59     1978.14     34.82 o 
  -2   3   8     1312.34     1298.80     21.17 o 
  -1   3   8       87.09       80.32      7.14 o 
   0   3   8     2364.86     2331.54     32.26 o 
   1   3   8     2400.73     2385.91     29.22 o 
   2   3   8      132.17      131.71     10.24 o 
   3   3   8      161.60      183.71     12.25 o 
   4   3   8      721.80      720.25     29.36 o 
   5   3   8      267.41      256.95     15.80 o 
   6   3   8      669.97      690.77     26.21 o 
   7   3   8      196.40      197.53     17.50 o 
   8   3   8       33.82       32.26     10.68 o 
   9   3   8       31.49       15.29     11.26 o 
 -11   4   8       20.01       28.59     35.85 o 
 -10   4   8        7.75       21.38     30.94 o 
  -9   4   8      119.89      138.04     26.61 o 
  -8   4   8       14.03       22.41     14.18 o 
  -7   4   8       98.98      108.76     17.93 o 
  -6   4   8      519.04      501.78     37.53 o 
  -5   4   8       54.28       71.28     13.37 o 
  -4   4   8      345.90      357.99     20.59 o 
  -3   4   8       56.55       60.50      8.19 o 
  -2   4   8        3.98       -3.16      4.99 o 
  -1   4   8      253.91      281.47     12.12 o 
   0   4   8      207.01      204.37      9.09 o 
   1   4   8       85.30      104.94     10.30 o 
   2   4   8     2098.44     2055.66     33.22 o 
   3   4   8       16.26       16.86      6.31 o 
   4   4   8       45.38       50.64      8.89 o 
   5   4   8      417.46      408.71     19.52 o 
   6   4   8       34.84       42.47      9.82 o 
   7   4   8       55.78       35.71     10.48 o 
   8   4   8       22.00       33.34     10.30 o 
   9   4   8        5.94        7.93     10.75 o 
 -11   5   8       45.52       60.56     37.61 o 
 -10   5   8       41.94       78.35     40.08 o 
  -9   5   8      214.85      249.35     33.96 o 
  -8   5   8      181.82      177.62     29.29 o 
  -7   5   8      683.29      682.19     37.74 o 
  -6   5   8      391.69      397.36     28.29 o 
  -5   5   8     1459.68     1440.83     45.54 o 
  -4   5   8        6.88        5.39      7.54 o 
  -3   5   8      560.28      577.64     17.98 o 
  -2   5   8      104.60      105.20     16.79 o 
  -1   5   8      251.97      269.19     12.07 o 
   0   5   8     2415.96     2396.45     28.83 o 
   1   5   8      374.59      393.35     14.85 o 
   2   5   8      948.16      922.91     22.07 o 
   3   5   8       65.69       83.46      9.39 o 
   4   5   8     1574.89     1567.01     30.05 o 
   5   5   8      283.70      263.33     22.26 o 
   6   5   8      198.15      207.25     15.44 o 
   7   5   8      352.75      373.02     27.11 o 
   8   5   8       25.72       17.32     11.12 o 
   9   5   8      194.45      201.57     27.04 o 
 -11   6   8      135.23      110.25     40.96 o 
 -10   6   8      186.39      152.35     46.45 o 
  -9   6   8       60.92       44.58     21.35 o 
  -8   6   8       20.81       15.07     20.02 o 
  -7   6   8      124.21      119.08     36.02 o 
  -6   6   8      708.43      679.67     40.23 o 
  -5   6   8       33.93       76.24     15.15 o 
  -4   6   8     2573.87     2549.88     35.78 o 
  -3   6   8      204.16      193.29     12.08 o 
  -2   6   8      490.36      477.33     14.05 o 
  -1   6   8       19.67       17.76      5.66 o 
   0   6   8       79.98       98.80      7.87 o 
   1   6   8      738.48      779.74     20.73 o 
   2   6   8     1475.17     1510.48     26.61 o 
   3   6   8      151.80      134.99     11.12 o 
   4   6   8      135.47      148.98     12.33 o 
   5   6   8        7.32       -6.74      6.74 o 
   6   6   8        5.54        5.62      8.10 o 
   7   6   8      230.69      224.69     23.20 o 
   8   6   8      523.57      639.81     33.64 o 
   9   6   8        0.42       -2.01     10.61 o 
 -11   7   8       21.76       15.02     33.09 o 
 -10   7   8       16.63       35.59     30.46 o 
  -9   7   8       13.34       46.50     20.69 o 
  -8   7   8       41.27       28.28     27.23 o 
  -7   7   8       76.31       70.20     22.35 o 
  -6   7   8       29.18       54.48     31.15 o 
  -5   7   8      226.02      188.98     27.23 o 
  -4   7   8      235.35      219.52     17.64 o 
  -3   7   8      281.16      281.46     14.17 o 
  -2   7   8        3.22        0.84      4.32 o 
  -1   7   8       34.75       29.61      6.36 o 
   0   7   8      822.54      879.16     17.76 o 
   1   7   8        5.50        2.17      6.16 o 
   2   7   8       37.34       15.97      7.38 o 
   3   7   8      146.88      126.25     10.44 o 
   4   7   8      328.54      332.52     17.49 o 
   5   7   8      151.35      126.01     12.61 o 
   6   7   8       10.66        4.20      8.48 o 
   7   7   8      151.12      141.47     18.18 o 
   8   7   8        0.17        1.49     12.72 o 
   9   7   8       25.15       21.61     14.67 o 
 -11   8   8      308.56      231.61     55.69 o 
 -10   8   8      275.94      203.98     35.06 o 
  -9   8   8      155.37      174.87     31.21 o 
  -8   8   8       29.12       21.13     18.47 o 
  -7   8   8      118.90      160.27     28.00 o 
  -6   8   8      184.70      148.87     26.59 o 
  -5   8   8      762.02      715.10     45.00 o 
  -4   8   8     2289.64     2283.54     57.76 o 
  -3   8   8      480.65      475.26     16.95 o 
  -2   8   8      547.82      568.52     13.79 o 
  -1   8   8      114.79      119.32     10.90 o 
   0   8   8       63.43       62.85      8.88 o 
   1   8   8     1126.63     1116.02     24.88 o 
   2   8   8     1761.84     1770.00     39.16 o 
   3   8   8       89.90      107.21     11.78 o 
   4   8   8      194.97      209.53     15.75 o 
   5   8   8      514.77      572.94     25.06 o 
   6   8   8       93.59       93.59     12.91 o 
   7   8   8      188.09      168.85     18.03 o 
   8   8   8      450.58      560.22     35.90 o 
 -10   9   8        5.05       53.14     23.36 o 
  -9   9   8      263.65      249.41     37.73 o 
  -8   9   8       18.08       19.33     19.98 o 
  -7   9   8        6.01       -4.99     16.04 o 
  -6   9   8        8.41       28.60     18.05 o 
  -5   9   8        0.59        0.50     10.76 o 
  -4   9   8       26.87       29.45     12.24 o 
  -3   9   8      483.64      484.99     19.97 o 
  -2   9   8      178.49      163.14     13.17 o 
  -1   9   8      354.73      387.74     17.23 o 
   0   9   8      111.32      103.27     11.82 o 
   1   9   8       16.56        3.05      7.38 o 
   2   9   8      102.77      103.99     11.51 o 
   3   9   8      199.03      251.01     18.25 o 
   4   9   8       12.17       24.35      9.62 o 
   5   9   8       23.76       10.41      9.63 o 
   6   9   8       90.05       90.09     14.21 o 
   7   9   8       55.97       48.92     14.38 o 
   8   9   8       70.65       96.26     18.29 o 
 -10  10   8       28.46       44.21     25.45 o 
  -9  10   8       17.98        0.01     20.27 o 
  -8  10   8       49.76       70.27     31.94 o 
  -7  10   8       90.70       80.27     24.48 o 
  -6  10   8      114.85      172.92     40.14 o 
  -5  10   8      846.71      800.77    106.51 o 
  -4  10   8      746.46      787.89     29.67 o 
  -3  10   8      248.72      280.52     36.14 o 
  -2  10   8       82.13       88.28     15.15 o 
  -1  10   8        3.06        7.20      7.28 o 
   0  10   8        0.31       -3.23      6.84 o 
   1  10   8      939.56      934.37     28.81 o 
   2  10   8     2028.33     1906.59     41.61 o 
   3  10   8       92.27       80.78     11.13 o 
   4  10   8       50.79       59.11     12.16 o 
   5  10   8       24.90        1.83      9.25 o 
   6  10   8        3.18        4.19      9.89 o 
   7  10   8      279.55      279.59     25.87 o 
   8  10   8       21.15       13.12     13.54 o 
 -10  11   8       10.03       37.05     27.19 o 
  -9  11   8      257.23      312.93     46.87 o 
  -8  11   8       43.10       66.23     24.30 o 
  -7  11   8       52.40       67.14     88.36 o 
  -6  11   8      290.33      302.40     37.59 o 
  -5  11   8        6.29        6.44     11.91 o 
  -4  11   8      115.88      115.53     18.47 o 
  -3  11   8     1243.99     1262.40     42.46 o 
  -2  11   8      647.75      626.92     25.05 o 
  -1  11   8       35.67       35.19     10.60 o 
   0  11   8      379.47      390.78     20.37 o 
   1  11   8      260.51      263.90     16.00 o 
   2  11   8       96.86      129.96     12.83 o 
   3  11   8     1281.98     1327.81     33.35 o 
   4  11   8      244.68      268.31     19.66 o 
   5  11   8        4.60       25.86     10.24 o 
   6  11   8      194.75      182.31     20.77 o 
   7  11   8       98.04       81.52     16.47 o 
   8  11   8       19.87        8.70     14.14 o 
 -10  12   8        4.57       25.40     22.74 o 
  -9  12   8      200.15      192.19     35.08 o 
  -8  12   8       24.83       34.15     21.90 o 
  -7  12   8       59.01       82.15     26.02 o 
  -6  12   8        5.33       30.88     12.12 o 
  -5  12   8       26.13       40.20     16.37 o 
  -4  12   8      130.89      136.32     19.84 o 
  -3  12   8       93.66       64.55     15.00 o 
  -2  12   8       76.07       77.78     13.06 o 
  -1  12   8      186.70      159.38     16.53 o 
   0  12   8       27.49       25.08     11.00 o 
   1  12   8       56.46       42.92     10.08 o 
   2  12   8        0.06       -5.59      9.10 o 
   3  12   8       61.72       37.12     10.22 o 
   4  12   8       14.12       20.03      9.86 o 
   5  12   8       59.18       43.95     11.81 o 
   6  12   8       74.82       37.52     13.86 o 
   7  12   8      108.89       90.12     17.95 o 
   8  12   8        3.26       16.30     16.14 o 
  -9  13   8      109.53       69.30     26.31 o 
  -8  13   8      137.69      170.35     33.77 o 
  -7  13   8       18.92       28.54     21.51 o 
  -6  13   8      721.46      773.83     59.99 o 
  -5  13   8      198.88      224.47     25.19 o 
  -4  13   8        2.27       20.60     13.19 o 
  -3  13   8      314.95      310.15     27.25 o 
  -2  13   8       15.66        5.69     11.61 o 
  -1  13   8      217.41      274.20     26.21 o 
   0  13   8      438.22      443.21     31.21 o 
   1  13   8      107.13      144.01     16.26 o 
   2  13   8      205.05      219.82     17.37 o 
   3  13   8      702.85      731.79     28.25 o 
   4  13   8      181.58      160.52     16.73 o 
   5  13   8       16.25       15.53     10.39 o 
   6  13   8      258.18      280.40     25.12 o 
   7  13   8       20.45        3.74     16.04 o 
  -9  14   8       83.91      139.29     33.26 o 
  -8  14   8       20.28       19.04     22.93 o 
  -7  14   8      725.88      733.42     80.86 o 
  -6  14   8       46.50       47.48     16.98 o 
  -5  14   8       17.27       27.95     14.97 o 
  -4  14   8      100.61      102.09     20.86 o 
  -3  14   8       72.98       76.50     33.77 o 
  -2  14   8      177.15      204.83     23.15 o 
  -1  14   8      235.41      221.16     36.43 o 
   0  14   8        3.00        1.95     14.69 o 
   1  14   8        6.44       22.40     12.50 o 
   2  14   8       90.57      128.26     14.60 o 
   3  14   8       25.35        4.59      8.81 o 
   4  14   8      444.71      484.07     27.14 o 
   5  14   8      414.53      504.73     51.53 o 
   6  14   8       21.33        0.30     14.34 o 
   7  14   8        9.80        9.88     15.90 o 
  -9  15   8       22.04       25.77     27.84 o 
  -8  15   8       40.45       29.34     23.37 o 
  -7  15   8        0.09       -3.15     26.30 o 
  -6  15   8       16.09       10.89     15.30 o 
  -5  15   8       90.52      115.77     21.13 o 
  -4  15   8      118.69       98.18     28.92 o 
  -3  15   8      563.22      578.90     37.45 o 
  -2  15   8      276.76      254.77     28.66 o 
  -1  15   8       77.25      103.59     18.54 o 
   0  15   8      176.06      169.03     21.79 o 
   1  15   8        8.63        6.54     14.13 o 
   2  15   8        7.05       10.45     10.78 o 
   3  15   8      119.27      129.00     14.88 o 
   4  15   8        0.70       -0.85      9.87 o 
   5  15   8       15.54       12.72     31.17 o 
   6  15   8       62.22       50.68     27.10 o 
   7  15   8       14.23        4.86     15.81 o 
  -8  16   8      221.04      260.38     57.81 o 
  -7  16   8      163.19      235.36     37.45 o 
  -6  16   8       44.76       81.14     27.45 o 
  -5  16   8       84.82       63.38     17.64 o 
  -4  16   8      116.96       99.32     20.20 o 
  -3  16   8       87.35       57.17     16.85 o 
  -2  16   8      253.94      281.15     27.41 o 
  -1  16   8     1154.27     1121.01     43.61 o 
   0  16   8       16.34       27.95     14.49 o 
   1  16   8      106.18       98.76     18.23 o 
   2  16   8      222.47      259.65     26.41 o 
   3  16   8       22.14       12.88     11.48 o 
   4  16   8      310.82      334.40     39.15 o 
   5  16   8      211.98      227.37     27.40 o 
   6  16   8       43.57       20.58     17.38 o 
  -8  17   8       46.59       22.21     22.40 o 
  -7  17   8        1.54       -1.56     27.22 o 
  -6  17   8      101.36      159.28     27.12 o 
  -5  17   8       23.36       44.20     21.27 o 
  -4  17   8      140.77      139.18     37.03 o 
  -3  17   8       12.05       20.66     15.07 o 
  -2  17   8       82.39       63.12     20.58 o 
  -1  17   8       87.32      122.34     20.52 o 
   0  17   8      129.86      159.35     22.24 o 
   1  17   8       34.91       39.49     15.36 o 
   2  17   8       18.34       28.36     18.06 o 
   3  17   8       27.46       58.48     17.97 o 
   4  17   8        7.78       -5.33     16.59 o 
   5  17   8        0.37        4.86     19.50 o 
   6  17   8      153.00      159.32     25.17 o 
  -8  18   8      101.69       66.69     28.26 o 
  -7  18   8       23.02       61.66     19.85 o 
  -6  18   8       48.24       22.34     17.34 o 
  -5  18   8       11.00       21.52     15.74 o 
  -4  18   8       29.63       69.24     18.63 o 
  -3  18   8       39.28       35.74     16.47 o 
  -2  18   8      212.51      229.38     27.13 o 
  -1  18   8      549.03      460.88     42.05 o 
   0  18   8      156.44      144.23     21.46 o 
   1  18   8       37.88       52.19     21.54 o 
   2  18   8       11.90        6.79     16.67 o 
   3  18   8        0.11      -15.12     16.33 o 
   4  18   8       74.10      120.18     53.56 o 
   5  18   8       90.67       61.75     25.02 o 
  -7  19   8        4.80       40.29     18.64 o 
  -6  19   8      139.70      159.94     25.87 o 
  -5  19   8       36.62       47.73     18.68 o 
  -4  19   8       29.09       11.77     25.74 o 
  -3  19   8       37.87       56.25     20.91 o 
  -2  19   8      156.77      131.84     22.19 o 
  -1  19   8        1.03       26.21     14.61 o 
   0  19   8      507.19      574.97     70.73 o 
   1  19   8       11.17       26.78     20.15 o 
   2  19   8        1.16      -16.00     16.00 o 
   3  19   8       27.96       34.71     26.78 o 
   4  19   8        9.11        1.53     19.38 o 
   5  19   8        1.17       -3.72     20.57 o 
  -6  20   8       11.96       15.39     16.19 o 
  -5  20   8       18.56        8.58     15.89 o 
  -4  20   8        2.05       13.55     16.14 o 
  -3  20   8       22.48       29.86     16.64 o 
  -2  20   8        8.20       28.69     15.06 o 
  -1  20   8        2.35       20.64     15.22 o 
   0  20   8       66.11       36.31     20.91 o 
   1  20   8       13.61       -1.37     17.67 o 
   2  20   8       31.12       53.01     30.10 o 
   3  20   8       11.63        8.80     25.84 o 
   4  20   8        9.00       11.86     27.16 o 
  -6  21   8      288.07      332.68     36.01 o 
  -5  21   8       32.71       52.97     20.17 o 
  -4  21   8        8.32       25.95     20.07 o 
  -3  21   8       87.59       51.06     25.82 o 
  -2  21   8        2.42       30.74     16.43 o 
  -1  21   8       62.29       88.15     24.76 o 
   0  21   8      446.00      479.83     49.17 o 
   1  21   8       66.85       30.98     21.81 o 
   2  21   8        4.44       -3.33     25.64 o 
   3  21   8       48.57       61.18     32.57 o 
   4  21   8       19.07       15.39     28.15 o 
  -5  22   8       58.30       87.33     22.11 o 
  -4  22   8       97.77      110.05     24.50 o 
  -3  22   8        0.13       10.74     16.28 o 
  -2  22   8       33.31       77.51     25.75 o 
  -1  22   8        5.67       38.29     21.61 o 
   0  22   8        2.89       39.32     21.65 o 
   1  22   8       98.91      135.77     41.50 o 
   2  22   8       76.57       92.87     37.14 o 
   3  22   8        9.32       -2.36     25.53 o 
  -4  23   8        0.03       43.27     23.30 o 
  -3  23   8        2.66       23.72     21.07 o 
  -2  23   8       14.72       20.40     20.99 o 
  -1  23   8        5.38       36.46     21.53 o 
   0  23   8        6.23        7.91     19.71 o 
   1  23   8        2.60       83.44     35.47 o 
   2  23   8       29.86       55.30     36.10 o 
  -2  24   8       25.08       28.37     22.77 o 
  -1  24   8       11.87       22.51     21.20 o 
   0  24   8       32.04       35.06     34.61 o 
 -11   1   9      123.98      120.48     44.58 o 
 -10   1   9        0.51        7.97     21.56 o 
  -9   1   9      113.95       78.38     31.44 o 
  -8   1   9      117.89      111.35     24.81 o 
  -7   1   9      174.47      197.92     35.69 o 
  -6   1   9      494.17      525.61     27.62 o 
  -5   1   9      799.08      856.36     29.07 o 
  -4   1   9      129.64      110.89     10.61 o 
  -3   1   9     1124.19     1133.21     24.86 o 
  -2   1   9      682.56      707.07     25.86 o 
  -1   1   9      220.76      249.55     19.33 o 
   0   1   9      187.78      195.22     10.16 o 
   1   1   9     2415.15     2574.48     37.93 o 
   2   1   9      233.02      201.68     13.54 o 
   3   1   9      168.82      180.88     12.69 o 
   4   1   9      258.24      257.99     15.57 o 
   5   1   9       95.61       81.50     10.77 o 
   6   1   9      675.44      698.51     25.23 o 
   7   1   9      298.35      344.43     19.41 o 
   8   1   9        1.78       -3.05      9.38 o 
 -11   2   9       32.50       33.18     35.33 o 
 -10   2   9       26.09       -6.27     30.18 o 
  -9   2   9        0.25       -1.71     17.15 o 
  -8   2   9       34.40        8.61     14.40 o 
  -7   2   9      790.20      731.03     37.01 o 
  -6   2   9        0.95       15.11     11.68 o 
  -5   2   9      842.67      830.21     32.85 o 
  -4   2   9      116.35      110.89     12.22 o 
  -3   2   9      112.59      118.71     12.40 o 
  -2   2   9      207.25      259.07     21.32 o 
  -1   2   9     1144.12     1137.48     27.22 o 
   0   2   9      520.03      536.64     13.34 o 
   1   2   9        6.93        0.70      5.54 o 
   2   2   9       32.92       29.43      7.43 o 
   3   2   9        2.38       -2.21      6.01 o 
   4   2   9      266.04      273.97     19.75 o 
   5   2   9      506.47      522.44     24.10 o 
   6   2   9       15.17       25.42      8.23 o 
   7   2   9       98.29      101.98     12.31 o 
   8   2   9       35.31       15.99     10.12 o 
 -11   3   9        6.35       40.11     37.70 o 
 -10   3   9        3.63       25.64     33.98 o 
  -9   3   9      130.34      272.91     52.72 o 
  -8   3   9        1.57       10.66     13.97 o 
  -7   3   9       40.05       59.69     16.40 o 
  -6   3   9        1.41       17.67     14.44 o 
  -5   3   9      585.32      555.95     29.26 o 
  -4   3   9        0.11       -7.43      7.43 o 
  -3   3   9      127.68      134.65     12.98 o 
  -2   3   9       85.90       68.67     13.93 o 
  -1   3   9      309.51      358.43     18.72 o 
   0   3   9      921.54      934.41     20.29 o 
   1   3   9      261.89      303.98     18.76 o 
   2   3   9      139.17      117.69     10.21 o 
   3   3   9       26.41       12.72      6.60 o 
   4   3   9       53.32       28.79      8.28 o 
   5   3   9        2.49        3.97      7.32 o 
   6   3   9       83.12       78.32     11.67 o 
   7   3   9       77.25       71.05     11.56 o 
   8   3   9        1.45        3.91      9.25 o 
 -11   4   9      180.05      164.55     48.00 o 
 -10   4   9      213.55      137.75     46.08 o 
  -9   4   9        0.63      -23.25     23.93 o 
  -8   4   9      123.51      132.89     26.28 o 
  -7   4   9      401.01      389.58     30.14 o 
  -6   4   9       53.38       38.89     14.28 o 
  -5   4   9      838.47      836.77     29.01 o 
  -4   4   9      389.49      432.82     30.16 o 
  -3   4   9      323.29      299.17     17.66 o 
  -2   4   9      338.71      346.01     18.79 o 
  -1   4   9     1439.03     1498.23     31.09 o 
   0   4   9      175.18      178.24     11.18 o 
   1   4   9     2679.06     2681.98     35.45 o 
   2   4   9      893.92      884.74     21.00 o 
   3   4   9      582.93      579.27     24.19 o 
   4   4   9      149.51      142.87     12.66 o 
   5   4   9      741.74      776.86     25.58 o 
   6   4   9       19.69       15.21      8.88 o 
   7   4   9       94.07       81.35     13.76 o 
   8   4   9      157.90      159.32     16.06 o 
 -11   5   9        3.38       -1.36     32.50 o 
 -10   5   9       63.12       52.31     35.85 o 
  -9   5   9        5.28       16.84     19.37 o 
  -8   5   9      153.72      176.59     29.82 o 
  -7   5   9       67.79       51.00     22.11 o 
  -6   5   9       15.46        6.41     12.51 o 
  -5   5   9        0.86      -13.88     13.88 o 
  -4   5   9        1.96       -1.00      7.59 o 
  -3   5   9      375.41      409.61     20.08 o 
  -2   5   9      165.04      171.07     13.13 o 
  -1   5   9       75.79       88.79     11.03 o 
   0   5   9      125.59      123.38     12.44 o 
   1   5   9      134.69      127.73     10.15 o 
   2   5   9        2.86       -1.45      5.43 o 
   3   5   9      222.95      286.74     15.77 o 
   4   5   9       80.81      105.17     13.00 o 
   5   5   9       22.09        9.49      7.78 o 
   6   5   9        3.63       -2.87      7.60 o 
   7   5   9       50.30       61.91     13.26 o 
   8   5   9        1.59       -8.73      8.73 o 
 -10   6   9       61.36       49.28     34.44 o 
  -9   6   9        1.00      -17.50     33.59 o 
  -8   6   9      115.78       78.04     23.73 o 
  -7   6   9       85.31      104.19     24.82 o 
  -6   6   9      297.68      324.41     36.45 o 
  -5   6   9      166.58      170.00     19.70 o 
  -4   6   9      347.22      380.42     19.75 o 
  -3   6   9       86.99       83.04     11.40 o 
  -2   6   9      396.99      422.52     19.15 o 
  -1   6   9      184.36      188.01     14.28 o 
   0   6   9      264.04      302.11     18.29 o 
   1   6   9      218.91      215.25     14.15 o 
   2   6   9       92.72      111.28     10.32 o 
   3   6   9        5.18        5.23      6.75 o 
   4   6   9       11.47       14.44      7.95 o 
   5   6   9      377.08      399.27     24.34 o 
   6   6   9       58.22       65.12     12.42 o 
   7   6   9       71.03      106.36     14.75 o 
   8   6   9      150.60      121.20     17.59 o 
 -10   7   9       15.16       68.69     40.56 o 
  -9   7   9      230.66      258.55     39.02 o 
  -8   7   9      172.02      150.37     45.86 o 
  -7   7   9        9.85       22.11     18.52 o 
  -6   7   9      265.39      260.90     53.64 o 
  -5   7   9      347.46      313.34     42.60 o 
  -4   7   9       81.32       85.68     11.45 o 
  -3   7   9      675.77      686.92     28.04 o 
  -2   7   9     1551.48     1560.73     25.98 o 
  -1   7   9      534.95      527.16     21.13 o 
   0   7   9      264.35      273.90     17.61 o 
   1   7   9       11.15       20.53      8.12 o 
   2   7   9       13.35       10.51      7.76 o 
   3   7   9      824.33      872.58     26.49 o 
   4   7   9      568.28      624.74     25.36 o 
   5   7   9        0.25       -0.08      7.59 o 
   6   7   9       49.32       41.85     11.41 o 
   7   7   9      144.71      162.79     18.17 o 
   8   7   9       75.40       81.04     18.99 o 
 -10   8   9        0.86        7.47     50.09 o 
  -9   8   9        0.09        7.84     19.35 o 
  -8   8   9       17.26        6.29     46.91 o 
  -7   8   9        1.63       17.54     18.44 o 
  -6   8   9        4.08       36.84     19.46 o 
  -5   8   9       12.26       29.61     17.40 o 
  -4   8   9        2.64       -6.18     13.15 o 
  -3   8   9        1.03        8.59      7.53 o 
  -2   8   9       45.98       29.84      9.02 o 
  -1   8   9      172.60      151.62     13.81 o 
   0   8   9      147.97      136.57     13.34 o 
   1   8   9       86.14       57.81     10.39 o 
   2   8   9      316.29      277.09     16.87 o 
   3   8   9        3.77        3.87      8.06 o 
   4   8   9        4.51        4.14      8.59 o 
   5   8   9       12.71       13.95      9.79 o 
   6   8   9        0.05        4.60     10.00 o 
   7   8   9       18.83       21.42     12.72 o 
   8   8   9       60.87       83.73     20.54 o 
 -10   9   9       12.85       25.52     22.32 o 
  -9   9   9      229.13      201.01     34.56 o 
  -8   9   9       30.61       57.36     24.44 o 
  -7   9   9        0.64       -6.72     16.97 o 
  -6   9   9      592.53      563.05    119.18 o 
  -5   9   9       21.98       16.11     16.57 o 
  -4   9   9       54.46       26.05     12.40 o 
  -3   9   9      438.69      457.67     24.62 o 
  -2   9   9     1602.53     1612.43     37.02 o 
  -1   9   9      222.63      210.81     15.41 o 
   0   9   9       92.90       95.53     12.43 o 
   1   9   9      670.81      646.52     24.42 o 
   2   9   9        9.66       18.99      8.72 o 
   3   9   9      974.59     1009.50     29.16 o 
   4   9   9      557.93      597.13     26.29 o 
   5   9   9        1.79        0.65      9.79 o 
   6   9   9       73.14       73.54     14.16 o 
   7   9   9      111.07       95.65     18.22 o 
   8   9   9        8.16        2.10     13.00 o 
 -10  10   9       75.04       51.39     25.38 o 
  -9  10   9        8.74       39.63     27.04 o 
  -8  10   9       65.60       34.73     21.63 o 
  -7  10   9      145.58      143.45     30.43 o 
  -6  10   9       33.16       19.26     20.25 o 
  -5  10   9      189.53      163.37     47.86 o 
  -4  10   9      177.00      206.00     29.70 o 
  -3  10   9        0.54      -10.00     10.00 o 
  -2  10   9       44.91       71.00     13.14 o 
  -1  10   9      959.47      974.37     26.99 o 
   0  10   9        8.64       18.95      8.48 o 
   1  10   9      130.91      148.64     14.90 o 
   2  10   9      470.75      497.40     22.31 o 
   3  10   9       18.67        0.31      8.10 o 
   4  10   9       76.17       78.50     12.67 o 
   5  10   9      195.50      214.51     19.49 o 
   6  10   9      147.21      132.11     17.15 o 
   7  10   9        9.31      -10.90     10.90 o 
 -10  11   9        5.79       12.78     34.37 o 
  -9  11   9       36.71       25.43     23.12 o 
  -8  11   9       95.58       88.72     27.78 o 
  -7  11   9       47.56       62.00     49.85 o 
  -6  11   9       28.86        6.20     17.50 o 
  -5  11   9       11.31       -8.66      8.66 o 
  -4  11   9        0.65        6.66     11.73 o 
  -3  11   9       16.43        5.92     12.42 o 
  -2  11   9        6.61        7.44      9.63 o 
  -1  11   9        0.20        1.86      9.38 o 
   0  11   9       63.70       38.03     12.22 o 
   1  11   9       38.14       34.60     13.37 o 
   2  11   9        0.64       13.21     10.39 o 
   3  11   9      274.56      344.64     22.00 o 
   4  11   9       26.71       17.48     10.07 o 
   5  11   9       18.97        4.03      9.58 o 
   6  11   9        2.34       -2.73     11.75 o 
   7  11   9        0.71       17.72     13.64 o 
  -9  12   9       16.86       49.85     39.56 o 
  -8  12   9       22.18       37.89     23.29 o 
  -7  12   9      365.05      345.71     42.27 o 
  -6  12   9        4.95       43.01     20.60 o 
  -5  12   9      145.31      138.12     27.52 o 
  -4  12   9      413.16      491.20     37.47 o 
  -3  12   9       12.08        1.22     11.84 o 
  -2  12   9       96.77       98.29     17.76 o 
  -1  12   9      195.03      193.10     19.03 o 
   0  12   9       54.08       54.46     12.64 o 
   1  12   9      410.15      405.39     22.72 o 
   2  12   9      980.09     1028.28     34.08 o 
   3  12   9       24.84       11.73     13.88 o 
   4  12   9      160.63      207.41     18.93 o 
   5  12   9      163.84      171.27     17.85 o 
   6  12   9       35.98       13.82     12.45 o 
   7  12   9       57.44       52.66     15.80 o 
  -9  13   9        6.14       23.14     22.58 o 
  -8  13   9      112.63       39.95     23.12 o 
  -7  13   9       15.54       16.30     21.08 o 
  -6  13   9        0.75       44.25     21.60 o 
  -5  13   9       20.72        6.50     18.62 o 
  -4  13   9       73.79       74.98     17.18 o 
  -3  13   9        5.25       16.64     12.77 o 
  -2  13   9       87.92       91.79     18.11 o 
  -1  13   9      168.41      169.93     26.60 o 
   0  13   9       97.47      166.63     21.73 o 
   1  13   9      201.54      184.88     22.27 o 
   2  13   9        0.04       10.69     10.31 o 
   3  13   9       39.60       26.71     11.13 o 
   4  13   9       25.89       28.25     11.75 o 
   5  13   9       13.81        8.67     10.69 o 
   6  13   9       13.76       28.12     13.57 o 
   7  13   9        0.46      -11.83     15.68 o 
  -9  14   9        0.06       14.35     21.36 o 
  -8  14   9       28.35       26.91     23.56 o 
  -7  14   9      216.60      150.69     31.64 o 
  -6  14   9        2.36       17.24     20.28 o 
  -5  14   9       31.94       49.07     21.60 o 
  -4  14   9       97.76      142.96     21.39 o 
  -3  14   9      112.08       86.32     20.95 o 
  -2  14   9      404.64      325.34     28.58 o 
  -1  14   9      208.08      198.34     23.71 o 
   0  14   9       52.71       37.26     14.19 o 
   1  14   9        8.35        3.15     12.97 o 
   2  14   9      314.12      287.69     28.06 o 
   3  14   9       29.40       28.30     12.59 o 
   4  14   9        0.56       11.76     10.75 o 
   5  14   9       62.95       38.77     14.05 o 
   6  14   9       35.55      -13.01     17.75 o 
  -8  15   9       86.44      117.45     31.81 o 
  -7  15   9      213.94      226.55     35.64 o 
  -6  15   9      202.92      272.67     39.43 o 
  -5  15   9      190.53      189.77     42.17 o 
  -4  15   9       15.91        4.37     12.89 o 
  -3  15   9     1055.19     1034.29     43.26 o 
  -2  15   9        1.64       -3.72     11.82 o 
  -1  15   9        0.20       -5.26     11.55 o 
   0  15   9      275.46      307.42     28.33 o 
   1  15   9      294.29      251.23     26.90 o 
   2  15   9        2.43        2.15     12.31 o 
   3  15   9      211.71      223.49     25.96 o 
   4  15   9       59.91       56.20     13.10 o 
   5  15   9        7.85       -3.75     15.15 o 
   6  15   9      151.12      167.92     26.47 o 
  -8  16   9        1.26        5.04     17.06 o 
  -7  16   9       30.44       20.29     36.81 o 
  -6  16   9       31.80       68.01     24.40 o 
  -5  16   9        1.94        6.68     15.24 o 
  -4  16   9        1.24        7.64     17.31 o 
  -3  16   9      139.12       83.85     30.58 o 
  -2  16   9       41.58       19.90     14.49 o 
  -1  16   9        1.26        7.89     12.79 o 
   0  16   9       11.69        1.64     12.94 o 
   1  16   9      101.73       96.08     19.41 o 
   2  16   9        0.22       -0.63     12.93 o 
   3  16   9       72.18       78.55     18.87 o 
   4  16   9       64.29       54.83     20.89 o 
   5  16   9       12.79       18.40     15.85 o 
   6  16   9        6.66       10.07     16.90 o 
  -7  17   9        0.96        8.19     22.40 o 
  -6  17   9       14.41       41.21     23.20 o 
  -5  17   9       17.75       15.86     16.71 o 
  -4  17   9       70.94       75.42     19.72 o 
  -3  17   9      489.77      425.44     34.13 o 
  -2  17   9        1.54        0.46     14.99 o 
  -1  17   9        8.62       16.58     14.61 o 
   0  17   9      228.51      289.62     54.28 o 
   1  17   9      287.71      285.77     28.73 o 
   2  17   9       17.01       32.76     15.84 o 
   3  17   9       53.03       49.60     17.06 o 
   4  17   9       19.48       13.28     25.21 o 
   5  17   9        0.02      -16.38     16.38 o 
  -7  18   9       16.95       15.24     22.43 o 
  -6  18   9        0.07       21.46     22.47 o 
  -5  18   9       37.58       43.58     19.28 o 
  -4  18   9       66.48       40.01     23.75 o 
  -3  18   9        1.16       28.10     16.22 o 
  -2  18   9        2.04        1.73     13.85 o 
  -1  18   9      277.08      250.77     27.55 o 
   0  18   9        0.23       10.50     13.70 o 
   1  18   9       69.49       80.02     19.18 o 
   2  18   9       32.08       26.64     15.46 o 
   3  18   9        2.60       12.59     26.86 o 
   4  18   9       60.07       56.31     30.61 o 
   5  18   9      114.40       64.35     33.42 o 
  -6  19   9       78.71       71.94     36.51 o 
  -5  19   9       20.22       35.82     18.54 o 
  -4  19   9        0.03        4.49     15.14 o 
  -3  19   9       80.90       48.75     17.46 o 
  -2  19   9        1.49        9.53     14.63 o 
  -1  19   9       10.46       12.50     15.05 o 
   0  19   9       44.76       22.21     15.73 o 
   1  19   9        9.42       13.25     14.49 o 
   2  19   9        5.99       -7.22     16.89 o 
   3  19   9        1.88      -20.38     21.52 o 
   4  19   9        0.52       -1.61     24.53 o 
  -6  20   9       17.58       49.99     40.85 o 
  -5  20   9       62.76       86.10     22.79 o 
  -4  20   9      202.24      189.36     26.72 o 
  -3  20   9        1.32       18.82     15.96 o 
  -2  20   9        8.18       17.54     16.24 o 
  -1  20   9      372.21      311.72     30.89 o 
   0  20   9        1.04       -1.68     17.14 o 
   1  20   9       15.93       23.24     28.78 o 
   2  20   9       61.99       56.44     31.60 o 
   3  20   9       41.19       17.75     28.46 o 
  -5  21   9       31.04       53.20     27.21 o 
  -4  21   9        8.43       22.02     17.13 o 
  -3  21   9       72.21      109.27     22.56 o 
  -2  21   9        4.90       16.44     21.50 o 
  -1  21   9        1.08       38.87     22.80 o 
   0  21   9        4.36       54.66     26.20 o 
   1  21   9        0.08        0.74     19.48 o 
   2  21   9        5.26      -18.68     21.58 o 
  -4  22   9       37.13       48.91     19.70 o 
  -3  22   9        0.43       24.62     17.13 o 
  -2  22   9        1.56       29.18     21.60 o 
  -1  22   9       43.74       53.90     24.42 o 
   0  22   9       10.21      -11.35     18.48 o 
   1  22   9        0.87       -1.73     26.30 o 
  -1  23   9        6.88       31.16     23.13 o 
 -10   0  10        3.19       -0.49     29.77 o 
  -9   0  10        2.59        4.51     28.69 o 
  -8   0  10      268.45      151.14     38.67 o 
  -7   0  10      302.81      281.51     47.41 o 
  -6   0  10      530.27      558.32     66.31 o 
  -5   0  10      332.65      320.45     32.18 o 
  -4   0  10      535.31      641.43     33.67 o 
  -3   0  10       32.56       82.83     19.83 o 
  -2   0  10       27.86       54.72     18.29 o 
  -1   0  10       31.07        2.99     12.22 o 
   0   0  10     1096.07     1036.56    127.25 o 
   1   0  10     1752.05     1754.82     45.84 o 
   2   0  10       23.40       20.36     13.45 o 
   3   0  10      289.96      311.94     21.88 o 
   4   0  10      214.12      206.01     19.38 o 
   5   0  10      851.31      850.48     43.40 o 
   6   0  10      384.18      424.81     29.80 o 
   7   0  10        7.70       -6.06     12.49 o 
   8   0  10       21.70       43.05     18.39 o 
 -10   1  10       13.40       -7.23     28.81 o 
  -9   1  10       14.47        0.24     24.23 o 
  -8   1  10      119.56      124.09     26.03 o 
  -7   1  10        2.87       24.46     14.24 o 
  -6   1  10       45.08       38.36     13.26 o 
  -5   1  10       39.05       26.61     14.49 o 
  -4   1  10       53.36       33.85     13.86 o 
  -3   1  10      161.98      173.95     17.89 o 
  -2   1  10        0.91        8.22      9.66 o 
  -1   1  10       13.08       -2.95      9.59 o 
   0   1  10       64.13       76.87     13.18 o 
   1   1  10      181.08      213.84     14.29 o 
   2   1  10       31.55       32.55      7.43 o 
   3   1  10       88.53      102.03     11.06 o 
   4   1  10       88.90      105.61     11.81 o 
   5   1  10       34.34       24.67      8.56 o 
   6   1  10       62.34       76.30     11.27 o 
   7   1  10       79.35       80.59     14.31 o 
   8   1  10       67.42       71.39     13.03 o 
 -10   2  10       82.10       96.22     40.96 o 
  -9   2  10        3.72       26.81     33.03 o 
  -8   2  10      466.82      442.60     41.81 o 
  -7   2  10       32.66       29.15     15.53 o 
  -6   2  10      670.03      727.33     31.37 o 
  -5   2  10      146.63      167.90     18.30 o 
  -4   2  10      125.88      167.33     21.87 o 
  -3   2  10        2.65        4.46     15.43 o 
  -2   2  10       76.94       76.89     13.66 o 
  -1   2  10     2535.95     2520.67     50.62 o 
   0   2  10      697.24      686.89     29.64 o 
   1   2  10       25.70       13.20      6.90 o 
   2   2  10        8.08        1.28      6.57 o 
   3   2  10      202.00      176.15     13.29 o 
   4   2  10      229.60      194.94     14.76 o 
   5   2  10      150.11      125.53     13.05 o 
   6   2  10       75.78       50.09     10.45 o 
   7   2  10       71.77       60.34     11.98 o 
   8   2  10       14.59        8.65     10.07 o 
 -10   3  10       39.82       19.77     33.08 o 
  -9   3  10       55.54       37.21     31.52 o 
  -8   3  10      103.89      111.24     26.45 o 
  -7   3  10      132.35      177.46     22.53 o 
  -6   3  10      466.18      525.85     34.34 o 
  -5   3  10      857.53      861.34     30.77 o 
  -4   3  10        5.95        5.43      8.54 o 
  -3   3  10      293.27      301.62     21.74 o 
  -2   3  10      677.12      592.70     27.08 o 
  -1   3  10      121.02      161.97     19.31 o 
   0   3  10      135.53      141.07     13.40 o 
   1   3  10      655.53      709.69     26.11 o 
   2   3  10        0.35       -6.04      6.04 o 
   3   3  10      511.07      503.03     20.80 o 
   4   3  10      391.43      392.68     19.68 o 
   5   3  10        4.90        0.12      8.17 o 
   6   3  10       29.80        9.61      9.19 o 
   7   3  10      192.63      216.42     16.61 o 
   8   3  10       35.81       26.36     11.19 o 
 -10   4  10       18.25       10.88     33.54 o 
  -9   4  10       11.22       33.43     34.06 o 
  -8   4  10       55.22       21.07     19.65 o 
  -7   4  10       14.96       11.84     13.71 o 
  -6   4  10      333.99      347.22     31.03 o 
  -5   4  10       17.02        4.93     11.20 o 
  -4   4  10      133.46      126.78     13.68 o 
  -3   4  10      216.67      236.60     21.69 o 
  -2   4  10       35.74       40.71     11.60 o 
  -1   4  10      509.38      524.05     28.08 o 
   0   4  10      438.95      393.29     21.00 o 
   1   4  10       43.42       37.46      9.39 o 
   2   4  10      100.43      110.47     10.56 o 
   3   4  10      172.71      178.87     13.58 o 
   4   4  10       73.68       31.48      9.25 o 
   5   4  10        6.45        8.56      8.44 o 
   6   4  10        4.45        2.61      8.84 o 
   7   4  10        6.80       -7.42      9.01 o 
 -10   5  10       15.66        6.63     29.71 o 
  -9   5  10       95.91       93.59     40.32 o 
  -8   5  10      131.50       85.00     25.41 o 
  -7   5  10       29.37       22.49     18.20 o 
  -6   5  10       25.23       22.17     13.62 o 
  -5   5  10      408.60      433.28     57.20 o 
  -4   5  10       84.17       64.83     13.33 o 
  -3   5  10      333.05      365.84     30.74 o 
  -2   5  10      504.60      512.02     34.40 o 
  -1   5  10       91.15       74.24     13.39 o 
   0   5  10      553.07      576.41     24.82 o 
   1   5  10      570.45      594.23     25.12 o 
   2   5  10       26.86       24.28      8.32 o 
   3   5  10      188.62      199.98     14.27 o 
   4   5  10      184.68      177.47     14.19 o 
   5   5  10       12.12        0.68      8.19 o 
   6   5  10      132.96      127.87     14.44 o 
   7   5  10      289.15      328.03     27.32 o 
 -10   6  10      108.35      113.70     44.21 o 
  -9   6  10      109.93      129.53     34.73 o 
  -8   6  10       35.40       24.39     21.26 o 
  -7   6  10        1.56       10.00     17.96 o 
  -6   6  10        9.39       13.37     30.04 o 
  -5   6  10      108.00      130.97     18.95 o 
  -4   6  10      533.31      637.18     58.31 o 
  -3   6  10      271.96      282.74     21.21 o 
  -2   6  10       70.05       89.03     14.61 o 
  -1   6  10      168.77      190.97     15.34 o 
   0   6  10        1.90        7.97      7.97 o 
   1   6  10       85.68       87.74     12.44 o 
   2   6  10      470.31      484.99     24.81 o 
   3   6  10        5.59       -1.62      8.11 o 
   4   6  10        9.26        6.40      7.84 o 
   5   6  10      147.56      167.17     15.02 o 
   6   6  10      191.73      195.40     16.47 o 
   7   6  10      235.43      271.59     27.28 o 
 -10   7  10        0.04      -23.03     30.42 o 
  -9   7  10        2.32       12.76     33.20 o 
  -8   7  10       25.64        2.00     19.36 o 
  -7   7  10       48.51       83.77     25.41 o 
  -6   7  10      102.28      123.49     26.48 o 
  -5   7  10      275.06      309.56     36.25 o 
  -4   7  10        0.35       27.58     12.03 o 
  -3   7  10       13.90        8.76      6.79 o 
  -2   7  10       27.92       37.84     11.38 o 
  -1   7  10       19.29       16.73      8.35 o 
   0   7  10      176.39      198.07     16.08 o 
   1   7  10      302.14      285.35     19.43 o 
   2   7  10        0.47       -0.60      7.87 o 
   3   7  10        2.92       -1.88      6.42 o 
   4   7  10       75.33       60.42     10.44 o 
   5   7  10       20.22       11.66      9.18 o 
   6   7  10       55.87       50.97     12.52 o 
   7   7  10       18.04        5.89     10.99 o 
 -10   8  10       78.97      103.98     44.53 o 
  -9   8  10      172.28      194.93     40.23 o 
  -8   8  10       64.67       26.18     31.84 o 
  -7   8  10       60.00       13.78     20.38 o 
  -6   8  10        7.73      -12.42     16.27 o 
  -5   8  10      120.09      107.04     25.60 o 
  -4   8  10      814.02      922.07    204.55 o 
  -3   8  10      301.25      260.87     28.03 o 
  -2   8  10       90.40       89.43     19.87 o 
  -1   8  10      374.75      412.45     21.69 o 
   0   8  10        1.56       13.03      8.10 o 
   1   8  10      276.63      267.19     27.73 o 
   2   8  10      520.64      512.65     26.67 o 
   3   8  10      890.77      862.40     29.65 o 
   4   8  10       17.09        5.29      9.27 o 
   5   8  10       50.54       48.31     11.97 o 
   6   8  10      165.96      193.87     20.46 o 
   7   8  10       58.89       57.26     15.46 o 
  -9   9  10       20.47        8.04     20.76 o 
  -8   9  10       10.23      -19.42     26.29 o 
  -7   9  10        5.39       17.02     20.94 o 
  -6   9  10       16.65       18.88     26.42 o 
  -5   9  10       76.97       65.90     22.28 o 
  -4   9  10       48.01       14.63     16.43 o 
  -3   9  10      197.49      195.10     22.83 o 
  -2   9  10      127.92      147.56     16.41 o 
  -1   9  10       51.95       42.76     10.07 o 
   0   9  10       22.24       26.74      9.23 o 
   1   9  10       12.99       17.33      9.45 o 
   2   9  10        4.69       16.46      9.82 o 
   3   9  10      191.96      215.37     18.70 o 
   4   9  10        8.22        0.18      9.47 o 
   5   9  10       37.60       29.36     11.92 o 
   6   9  10       30.79       23.36     12.51 o 
   7   9  10      116.12      153.64     22.26 o 
  -9  10  10      189.02      118.25     58.90 o 
  -8  10  10       36.17       35.80     24.05 o 
  -7  10  10       62.69       86.44     26.00 o 
  -6  10  10       10.16       65.08     23.52 o 
  -5  10  10       60.85       47.45     38.84 o 
  -4  10  10      293.88      251.68     63.48 o 
  -3  10  10      146.89      152.81     27.73 o 
  -2  10  10        6.47       25.74     11.08 o 
  -1  10  10      327.17      354.56     20.96 o 
   0  10  10      137.04      120.64     13.98 o 
   1  10  10       43.35       47.14     11.06 o 
   2  10  10      366.83      358.67     22.92 o 
   3  10  10      121.48       98.79     14.76 o 
   4  10  10      124.59      108.83     15.57 o 
   5  10  10       14.26        9.36     11.06 o 
   6  10  10        1.39       12.27     11.35 o 
   7  10  10       21.54        5.79     15.04 o 
  -9  11  10       55.24       43.01     36.27 o 
  -8  11  10      119.26      130.20     32.48 o 
  -7  11  10        9.23       -1.63     21.54 o 
  -6  11  10      123.38      177.77     31.56 o 
  -5  11  10      186.99      146.01     41.68 o 
  -4  11  10        0.08        9.51     18.00 o 
  -3  11  10       88.06      222.05     45.57 o 
  -2  11  10      274.12      265.95     25.58 o 
  -1  11  10       14.10       21.96     11.04 o 
   0  11  10      131.17      131.00     14.65 o 
   1  11  10      435.67      458.44     28.24 o 
   2  11  10       24.30       32.14     10.91 o 
   3  11  10      582.09      707.19     44.30 o 
   4  11  10       22.32        8.91     13.35 o 
   5  11  10       44.48       22.27     11.71 o 
   6  11  10       11.09        4.08     11.39 o 
  -9  12  10       70.49      108.59     30.96 o 
  -8  12  10       19.15       46.69     23.88 o 
  -7  12  10       10.26       19.85     36.08 o 
  -6  12  10       11.60       10.84     22.41 o 
  -5  12  10        1.63        9.68     18.92 o 
  -4  12  10       20.71        5.41     16.29 o 
  -3  12  10        4.27        2.91     16.45 o 
  -2  12  10       12.78       11.68     12.92 o 
  -1  12  10       50.90       71.58     17.03 o 
   0  12  10       90.34       82.15     17.37 o 
   1  12  10        1.90       10.07      9.57 o 
   2  12  10       64.19       51.46     13.51 o 
   3  12  10        4.45        4.18     11.13 o 
   4  12  10       31.20       55.05     14.32 o 
   5  12  10       12.79        5.38     11.69 o 
   6  12  10       25.37       28.49     14.59 o 
  -8  13  10      307.98      277.25     42.69 o 
  -7  13  10       63.74       66.91     44.94 o 
  -6  13  10       52.02       31.29     13.20 o 
  -5  13  10        8.45       18.19     21.17 o 
  -4  13  10       25.02       14.12     19.17 o 
  -3  13  10      560.80      562.73     36.86 o 
  -2  13  10      234.03      216.75     24.82 o 
  -1  13  10        2.44        3.74     10.13 o 
   0  13  10      152.02      156.58     20.23 o 
   1  13  10      187.21      187.30     23.74 o 
   2  13  10       21.58       39.59     13.00 o 
   3  13  10      242.95      259.71     23.61 o 
   4  13  10      102.53      120.59     18.16 o 
   5  13  10        0.18        6.43     11.84 o 
   6  13  10       25.41       35.27     15.16 o 
  -8  14  10       15.84       13.21     22.29 o 
  -7  14  10      195.97      199.22     35.56 o 
  -6  14  10       59.93       58.02     49.07 o 
  -5  14  10        0.37       -8.76     23.48 o 
  -4  14  10        1.85      -17.65     17.65 o 
  -3  14  10       18.13        4.11     18.92 o 
  -2  14  10      127.02      102.79     19.96 o 
  -1  14  10      219.36      225.13     26.08 o 
   0  14  10       42.58       40.05     16.17 o 
   1  14  10       31.65       21.22     15.70 o 
   2  14  10      129.52      147.47     22.82 o 
   3  14  10       23.46       25.58     18.99 o 
   4  14  10        1.67        9.89     12.05 o 
   5  14  10      184.00      170.37     32.04 o 
  -8  15  10        1.95       14.03     22.21 o 
  -7  15  10       26.07       45.42     17.88 o 
  -6  15  10       56.16       26.33     22.32 o 
  -5  15  10       14.65       26.11     22.13 o 
  -4  15  10      102.71       79.02     24.98 o 
  -3  15  10       63.10       81.54     20.16 o 
  -2  15  10      143.49      142.98     22.52 o 
  -1  15  10       14.61       12.94     15.76 o 
   0  15  10        3.01        1.72     13.46 o 
   1  15  10        5.49       17.24     14.43 o 
   2  15  10        7.32        8.67     14.47 o 
   3  15  10       55.20       48.08     17.22 o 
   4  15  10       85.19       86.91     20.69 o 
   5  15  10        2.45       -5.84     13.31 o 
  -7  16  10      275.51      301.56     76.94 o 
  -6  16  10        2.05        1.94     20.57 o 
  -5  16  10        0.83       26.98     22.01 o 
  -4  16  10      118.34      113.16     32.03 o 
  -3  16  10       51.19       43.15     17.72 o 
  -2  16  10      137.87      107.10     21.13 o 
  -1  16  10      342.36      413.55     34.57 o 
   0  16  10      167.39      175.29     24.18 o 
   1  16  10        7.22       19.89     15.10 o 
   2  16  10       95.07       53.11     17.89 o 
   3  16  10        8.34        6.32     14.78 o 
   4  16  10        1.32       17.53     18.37 o 
   5  16  10      284.45      294.28     55.94 o 
  -7  17  10        6.16       27.63     67.08 o 
  -6  17  10       98.89      155.68     47.05 o 
  -5  17  10       26.36       -0.71     20.27 o 
  -4  17  10        4.82       38.66     25.92 o 
  -3  17  10       11.67       22.57     16.30 o 
  -2  17  10        1.04       25.22     16.58 o 
  -1  17  10        4.76       -1.50     13.66 o 
   0  17  10       40.66       72.97     19.48 o 
   1  17  10      142.05      118.89     22.59 o 
   2  17  10        1.37        5.12     15.80 o 
   3  17  10        0.24       16.58     16.18 o 
   4  17  10       32.99       99.10     38.53 o 
  -6  18  10       16.28       58.64     24.73 o 
  -5  18  10        0.12       15.22     21.79 o 
  -4  18  10       67.79       62.08     24.98 o 
  -3  18  10       19.52       23.78     17.84 o 
  -2  18  10        0.33       11.22     15.15 o 
  -1  18  10      161.18      141.60     23.62 o 
   0  18  10        1.25       19.20     15.86 o 
   1  18  10        0.63       18.24     15.86 o 
   2  18  10       29.70       27.46     17.08 o 
   3  18  10        0.71       30.44     30.40 o 
  -5  19  10       95.33       75.09     28.06 o 
  -4  19  10        8.32       10.53     25.48 o 
  -3  19  10        8.15       15.13     15.61 o 
  -2  19  10       57.97       62.82     18.59 o 
  -1  19  10        5.32       12.71     16.51 o 
   0  19  10      111.94       91.33     20.76 o 
   1  19  10        9.19        7.08     18.50 o 
   2  19  10       11.87      -16.29     25.06 o 
   3  19  10       36.58       33.02     31.91 o 
  -4  20  10        3.57       37.29     18.74 o 
  -3  20  10       60.56       69.21     20.87 o 
  -2  20  10        7.99       12.53     16.33 o 
  -1  20  10       80.40       97.56     25.50 o 
   0  20  10        1.22       23.94     16.12 o 
   1  20  10       77.14       60.19     26.03 o 
   2  20  10        9.66        8.20     28.47 o 
  -3  21  10       37.27       61.93     19.75 o 
  -2  21  10       64.94       66.95     35.34 o 
  -1  21  10        8.58       20.66     16.98 o 
   0  21  10      110.17      153.14     67.16 o 
   1  21  10        8.91       19.48     23.21 o 
 -10   1  11       28.83       15.89     32.40 o 
  -9   1  11       12.92       32.07     22.90 o 
  -8   1  11       98.13      107.36     25.43 o 
  -7   1  11       37.20       41.09     16.79 o 
  -6   1  11      403.33      452.05     28.01 o 
  -5   1  11      759.27      826.35     35.90 o 
  -4   1  11       76.29       66.79     14.67 o 
  -3   1  11        8.62        2.46     10.78 o 
  -2   1  11       60.03       62.73     13.67 o 
  -1   1  11       69.81       74.89     14.52 o 
   0   1  11      976.62      924.00     69.91 o 
   1   1  11      460.22      501.42     29.98 o 
   2   1  11       12.28       16.40      9.75 o 
   3   1  11       19.72       24.98      9.01 o 
   4   1  11      390.15      394.48     20.54 o 
   5   1  11        5.57        4.62      8.06 o 
   6   1  11      129.46      135.74     14.06 o 
   7   1  11      122.39      118.25     18.39 o 
 -10   2  11        2.19        6.70     30.12 o 
  -9   2  11      169.42      118.82     39.97 o 
  -8   2  11      187.07      150.06     29.14 o 
  -7   2  11       52.38       60.53     18.23 o 
  -6   2  11       56.99       85.19     20.09 o 
  -5   2  11       14.14       12.16     11.68 o 
  -4   2  11      296.03      290.72     23.39 o 
  -3   2  11      336.12      299.12     23.22 o 
  -2   2  11       48.10       58.12     13.34 o 
  -1   2  11       92.99       81.05     14.89 o 
   0   2  11       95.03       97.21     15.62 o 
   1   2  11      114.93       74.31     27.59 o 
   2   2  11      487.05      504.23     26.45 o 
   3   2  11      102.77      114.29     12.01 o 
   4   2  11       32.88       23.81      8.99 o 
   5   2  11       75.75       74.16     10.81 o 
   6   2  11       65.51       49.07     10.84 o 
   7   2  11       36.94       12.17      9.91 o 
 -10   3  11        6.78      -29.09     29.09 o 
  -9   3  11        0.56       -8.74     27.21 o 
  -8   3  11        9.52       42.20     31.88 o 
  -7   3  11       18.60       23.17     15.61 o 
  -6   3  11        4.37       24.22     14.92 o 
  -5   3  11       98.60      164.39     18.70 o 
  -4   3  11       57.52       44.69     13.54 o 
  -3   3  11       46.78       50.81     13.46 o 
  -2   3  11       44.03       59.45     13.80 o 
  -1   3  11       12.16       18.98      8.49 o 
   0   3  11       22.99       36.70     12.26 o 
   1   3  11      451.17      465.37     33.96 o 
   2   3  11       10.43       16.98      9.57 o 
   3   3  11       77.09       46.68     13.67 o 
   4   3  11        4.40        0.02      7.95 o 
   5   3  11        1.27       -1.91      8.71 o 
   6   3  11       92.70      123.68     13.77 o 
   7   3  11       19.62       18.60     10.07 o 
 -10   4  11      128.84      131.60     44.65 o 
  -9   4  11       27.74       52.49     32.08 o 
  -8   4  11       38.03       60.95     24.23 o 
  -7   4  11      122.50      133.32     29.02 o 
  -6   4  11       89.46      124.61     20.75 o 
  -5   4  11       13.72       -0.74     15.52 o 
  -4   4  11      288.82      292.52     23.02 o 
  -3   4  11      720.44      727.01     31.45 o 
  -2   4  11      854.19      819.54     32.01 o 
  -1   4  11      228.80      209.59     19.93 o 
   0   4  11     1003.79     1076.06     57.06 o 
   1   4  11        8.96       12.68      9.04 o 
   2   4  11      492.12      541.75     31.19 o 
   3   4  11      219.53      210.41     18.50 o 
   4   4  11       38.04       61.51     10.99 o 
   5   4  11      122.55      116.58     13.74 o 
   6   4  11      134.68      178.42     16.73 o 
   7   4  11       30.81       26.56     11.47 o 
  -9   5  11       37.65        1.71     30.82 o 
  -8   5  11       23.05       27.32     23.15 o 
  -7   5  11       78.58       71.61     53.35 o 
  -6   5  11       43.02       55.25     38.56 o 
  -5   5  11       59.25       71.89     16.46 o 
  -4   5  11       19.44       30.60     12.37 o 
  -3   5  11        2.15       -4.22     10.34 o 
  -2   5  11      724.31      723.81     46.81 o 
  -1   5  11       50.34       49.73     15.36 o 
   0   5  11        1.08       -9.13      9.13 o 
   1   5  11        9.25        5.68      8.37 o 
   2   5  11        1.90        0.95      9.32 o 
   3   5  11      196.13      214.94     24.16 o 
   4   5  11      125.56      127.52     13.18 o 
   5   5  11       51.78       53.72     11.59 o 
   6   5  11        3.12        5.87      9.72 o 
   7   5  11       10.09        4.29     16.41 o 
  -9   6  11        3.02      -26.92     26.92 o 
  -8   6  11       19.04       37.71     23.25 o 
  -7   6  11       60.34        9.39     20.06 o 
  -6   6  11       95.72       80.96     22.94 o 
  -5   6  11       91.92      115.65     26.40 o 
  -4   6  11      107.65      125.00     16.58 o 
  -3   6  11      237.36      219.11     22.57 o 
  -2   6  11       86.02       53.62     17.86 o 
  -1   6  11        2.93        6.17     10.98 o 
   0   6  11       39.79       42.16     13.17 o 
   1   6  11       60.85       55.27     11.75 o 
   2   6  11       40.75       35.60     11.12 o 
   3   6  11      124.20      116.27     15.31 o 
   4   6  11        4.65        0.99      9.98 o 
   5   6  11      123.58       99.95     13.77 o 
   6   6  11      105.05      106.46     14.19 o 
  -9   7  11       33.80       64.56     26.05 o 
  -8   7  11      236.58      227.35     48.39 o 
  -7   7  11      121.11       79.30     25.87 o 
  -6   7  11      131.17      146.99     47.02 o 
  -5   7  11       22.00       27.88     18.39 o 
  -4   7  11        0.08        1.88     16.48 o 
  -3   7  11      432.28      445.12     40.16 o 
  -2   7  11      679.75      753.65     39.95 o 
  -1   7  11        1.15        4.17     10.27 o 
   0   7  11      166.34      181.54     19.72 o 
   1   7  11       15.56       16.20      9.60 o 
   2   7  11       58.44       57.47     12.35 o 
   3   7  11      164.43      164.52     19.17 o 
   4   7  11      295.53      319.28     26.58 o 
   5   7  11       21.64       13.74     11.23 o 
   6   7  11      109.27      111.75     16.09 o 
  -9   8  11        0.43       17.85     23.12 o 
  -8   8  11        6.30       33.94     24.04 o 
  -7   8  11        0.11        4.13     19.58 o 
  -6   8  11        1.15       -8.36     15.71 o 
  -5   8  11       70.10       88.51     51.95 o 
  -4   8  11       11.01       11.80     17.70 o 
  -3   8  11        3.24       -3.69     12.39 o 
  -2   8  11       46.90       39.12     12.88 o 
  -1   8  11       28.24       27.69     11.87 o 
   0   8  11      153.83      145.50     17.23 o 
   1   8  11       34.81       36.21     10.70 o 
   2   8  11        5.71        6.26      9.37 o 
   3   8  11        0.20       -5.37      9.28 o 
   4   8  11       70.63       69.79     14.22 o 
   5   8  11        0.58        6.09     10.86 o 
   6   8  11       55.42       32.59     13.87 o 
  -9   9  11       70.91       74.38     26.92 o 
  -8   9  11      256.83      236.29    105.21 o 
  -7   9  11       13.54       23.15     27.96 o 
  -6   9  11       52.82       85.90     26.47 o 
  -5   9  11       44.54       53.82     23.46 o 
  -4   9  11        7.10        2.77     12.72 o 
  -3   9  11      272.13      246.15     33.67 o 
  -2   9  11      357.61      353.06     32.50 o 
  -1   9  11      355.08      398.09     34.10 o 
   0   9  11      200.60      186.91     17.09 o 
   1   9  11      114.63      122.61     14.95 o 
   2   9  11       26.31       13.87     10.54 o 
   3   9  11      166.81      194.22     18.70 o 
   4   9  11      393.50      424.03     30.03 o 
   5   9  11       13.16       20.94     13.77 o 
   6   9  11       20.44        1.89     11.85 o 
  -9  10  11       16.25       26.71     24.70 o 
  -8  10  11       49.46       66.49     33.34 o 
  -7  10  11       55.99       77.08     27.45 o 
  -6  10  11       33.26       52.13     24.23 o 
  -5  10  11        0.67        7.84     17.61 o 
  -4  10  11      175.19      142.23     28.69 o 
  -3  10  11       73.15      122.15     26.31 o 
  -2  10  11       34.33       31.80     19.50 o 
  -1  10  11      296.05      345.80     32.98 o 
   0  10  11       41.24       24.63     10.43 o 
   1  10  11       26.35       33.91     10.96 o 
   2  10  11      168.40      154.22     16.81 o 
   3  10  11      121.99      100.86     15.50 o 
   4  10  11       22.94       19.02     12.92 o 
   5  10  11        2.56        3.41     12.28 o 
   6  10  11       20.73       42.72     15.94 o 
  -8  11  11       24.52       57.40     25.82 o 
  -7  11  11       47.64       18.99     21.48 o 
  -6  11  11        3.05       17.19     21.35 o 
  -5  11  11       15.90        0.95     11.63 o 
  -4  11  11      136.29      149.73     30.44 o 
  -3  11  11       45.55       57.34     23.05 o 
  -2  11  11      206.59      210.98     50.77 o 
  -1  11  11       42.03       38.06     15.89 o 
   0  11  11        4.02       -1.12     10.77 o 
   1  11  11       46.99       52.31     12.27 o 
   2  11  11       31.89       36.30     13.58 o 
   3  11  11        0.28       -7.20      9.70 o 
   4  11  11       68.33       71.72     16.15 o 
   5  11  11       16.13       22.02     13.80 o 
  -8  12  11       12.37       34.61     24.93 o 
  -7  12  11      158.69      118.54     31.84 o 
  -6  12  11       45.20       68.81     37.77 o 
  -5  12  11        1.06        1.37     24.38 o 
  -4  12  11       71.01       50.17     22.90 o 
  -3  12  11        7.24       13.40     26.80 o 
  -2  12  11       77.12       93.29     25.61 o 
  -1  12  11      454.82      482.25     29.35 o 
   0  12  11      238.13      268.93     23.64 o 
   1  12  11        0.34       -2.93     10.33 o 
   2  12  11      242.50      297.90     22.84 o 
   3  12  11       44.09       25.94     14.10 o 
   4  12  11       48.95       46.64     15.24 o 
   5  12  11      114.57      155.14     27.45 o 
  -8  13  11        0.34       10.25     23.30 o 
  -7  13  11       15.18        0.06     28.22 o 
  -6  13  11       13.52        1.72      9.26 o 
  -5  13  11        2.97        7.63     21.89 o 
  -4  13  11        0.04       12.32     20.33 o 
  -3  13  11       24.66       70.38     25.25 o 
  -2  13  11        0.29        0.73     17.50 o 
  -1  13  11        1.26       12.59     14.39 o 
   0  13  11       87.37       73.76     15.80 o 
   1  13  11      116.96      132.62     22.14 o 
   2  13  11        9.07       24.16     15.48 o 
   3  13  11        1.27        5.43     11.54 o 
   4  13  11       22.93       48.34     15.88 o 
   5  13  11        1.39        0.22     12.04 o 
  -7  14  11      112.65      112.00     43.94 o 
  -6  14  11        8.24       -7.44     20.39 o 
  -5  14  11        0.35        2.90     18.86 o 
  -4  14  11      138.82      126.34     28.35 o 
  -3  14  11       44.40       37.18     22.18 o 
  -2  14  11        5.04       24.61     20.91 o 
  -1  14  11       53.04       51.49     22.86 o 
   0  14  11       94.34      114.05     26.07 o 
   1  14  11       12.39       22.36     18.11 o 
   2  14  11        5.99        7.43     14.76 o 
   3  14  11       12.67        1.61     16.42 o 
   4  14  11        0.30       -3.01     12.40 o 
  -7  15  11        0.35       34.82     16.30 o 
  -6  15  11      175.77      144.51     33.58 o 
  -5  15  11      207.71      159.40     33.02 o 
  -4  15  11       14.08       29.30     21.18 o 
  -3  15  11        5.61       20.20     21.62 o 
  -2  15  11       72.39      113.06     28.68 o 
  -1  15  11        0.34       -7.53     13.44 o 
   0  15  11      120.63      151.99     23.58 o 
   1  15  11      299.05      278.24     29.84 o 
   2  15  11       13.68       27.25     16.11 o 
   3  15  11        0.68        4.58     15.12 o 
   4  15  11       19.81        3.24     16.84 o 
  -6  16  11        0.97       18.07     21.26 o 
  -5  16  11       20.31       42.60     22.65 o 
  -4  16  11       15.83       33.35     30.44 o 
  -3  16  11        6.30        3.73     19.89 o 
  -2  16  11        1.79       -6.20     19.36 o 
  -1  16  11        1.41        2.35     14.43 o 
   0  16  11       20.20       31.92     16.62 o 
   1  16  11        3.62       21.61     16.45 o 
   2  16  11       43.57       44.15     18.51 o 
   3  16  11        0.96       23.58     16.52 o 
  -6  17  11       55.35       52.88     25.01 o 
  -5  17  11       60.94       80.62     27.21 o 
  -4  17  11       33.17       24.22     23.50 o 
  -3  17  11       12.71      -18.08     18.08 o 
  -2  17  11       60.63       75.06     20.52 o 
  -1  17  11        0.16        0.04     18.45 o 
   0  17  11       79.43       77.50     20.64 o 
   1  17  11       94.27       54.55     18.77 o 
   2  17  11        5.32       26.41     16.73 o 
   3  17  11       37.43       42.00     18.69 o 
  -5  18  11        0.59       -1.21     20.39 o 
  -4  18  11      144.78      192.93     57.23 o 
  -3  18  11        0.75       18.31     22.79 o 
  -2  18  11        2.11       -7.53     15.32 o 
  -1  18  11       27.06       36.07     17.33 o 
   0  18  11        2.96        4.16     15.61 o 
   1  18  11       69.85       65.60     23.52 o 
   2  18  11      105.66      126.12     24.27 o 
  -4  19  11       75.54       73.38     26.11 o 
  -3  19  11       18.23       -2.31     21.56 o 
  -2  19  11        2.28        2.19     16.45 o 
  -1  19  11       11.15        3.49     23.33 o 
   0  19  11        2.23       11.50     15.89 o 
   1  19  11       59.44       52.29     19.74 o 
  -2  20  11        6.94       28.92     17.22 o 
  -1  20  11       54.60       50.95     19.35 o 
  -9   0  12      158.40      193.44     47.68 o 
  -8   0  12       82.23       69.20     31.67 o 
  -7   0  12       41.15       35.08     27.74 o 
  -6   0  12      500.51      492.46     42.81 o 
  -5   0  12       79.16      113.37     24.92 o 
  -4   0  12       13.96       30.20     19.39 o 
  -3   0  12       68.18       65.27     21.37 o 
  -2   0  12       40.13       64.12     24.01 o 
  -1   0  12     1103.23     1078.47     62.01 o 
   0   0  12      132.34      104.72     53.95 o 
   1   0  12       82.62       58.02     32.76 o 
   2   0  12       65.91       94.96     23.97 o 
   3   0  12      810.45      893.87     51.53 o 
   4   0  12        1.13        4.78     17.81 o 
   5   0  12        5.52        3.44     12.07 o 
   6   0  12       79.37       44.91     15.69 o 
  -9   1  12       19.97       16.00     29.89 o 
  -8   1  12        1.17       11.32     27.40 o 
  -7   1  12        0.44        5.23     16.78 o 
  -6   1  12       40.55       37.06     16.84 o 
  -5   1  12       66.16       68.27     22.85 o 
  -4   1  12       20.10       17.43     14.33 o 
  -3   1  12        7.43       -5.16     16.81 o 
  -2   1  12       64.36       65.86     15.13 o 
  -1   1  12        1.97       -5.56     10.98 o 
   0   1  12       52.37       20.12     13.34 o 
   1   1  12       67.24       70.98     15.25 o 
   2   1  12        6.67       13.15     11.62 o 
   3   1  12       77.33       71.02     16.78 o 
   4   1  12       56.35       46.43     12.93 o 
   5   1  12       89.11      105.50     14.41 o 
   6   1  12        0.11       -0.35      8.79 o 
  -9   2  12       30.37       11.68     30.07 o 
  -8   2  12       21.54        1.41     29.28 o 
  -7   2  12        9.36       14.33     14.75 o 
  -6   2  12      206.20      224.89     27.14 o 
  -5   2  12       57.03       75.23     15.52 o 
  -4   2  12      175.36      185.82     22.99 o 
  -3   2  12      390.05      449.26     30.00 o 
  -2   2  12       95.91       95.79     19.27 o 
  -1   2  12       29.05       15.26     11.91 o 
   0   2  12      213.62      215.77     22.15 o 
   1   2  12       86.49       78.71     20.76 o 
   2   2  12       25.03       26.26     12.67 o 
   3   2  12      163.36      137.52     19.30 o 
   4   2  12        9.62       24.87     10.05 o 
   5   2  12       82.91       53.41     11.85 o 
   6   2  12       23.57       12.35      9.94 o 
  -9   3  12      173.41      158.43     47.76 o 
  -8   3  12       76.15      123.20     42.91 o 
  -7   3  12       64.87       37.05     18.19 o 
  -6   3  12       24.37       27.55     15.37 o 
  -5   3  12      195.55      226.69     22.34 o 
  -4   3  12       72.83       84.22     17.97 o 
  -3   3  12        2.98        6.08     11.72 o 
  -2   3  12      159.52      147.99     31.91 o 
  -1   3  12       91.09       43.18     25.05 o 
   0   3  12      209.14      182.31     20.97 o 
   1   3  12      241.99      243.37     23.22 o 
   2   3  12      104.35       95.33     17.38 o 
   3   3  12       77.18       46.24     14.71 o 
   4   3  12       45.07       36.78     12.68 o 
   5   3  12       97.24       82.93     14.01 o 
   6   3  12       41.94       45.72     11.13 o 
  -9   4  12        3.19       -3.60     30.26 o 
  -8   4  12        1.29      -18.13     28.51 o 
  -7   4  12       37.34       12.65     18.91 o 
  -6   4  12        2.48       -0.34     23.53 o 
  -5   4  12        2.24       16.40     13.85 o 
  -4   4  12        2.93       10.86     11.78 o 
  -3   4  12        1.38       13.45     12.05 o 
  -2   4  12      154.11      107.68     16.73 o 
  -1   4  12       52.41       57.96     18.33 o 
   0   4  12       39.17        6.01     11.56 o 
   1   4  12        1.22        2.76     11.14 o 
   2   4  12        5.46       -2.20      7.20 o 
   3   4  12        0.66        3.66     10.40 o 
   4   4  12       17.69        8.45     13.02 o 
   5   4  12        5.54        7.03     11.45 o 
   6   4  12        1.80        8.10     10.52 o 
  -9   5  12        6.58        4.80     31.36 o 
  -8   5  12        1.29       22.11     22.72 o 
  -7   5  12       19.72       18.46     21.54 o 
  -6   5  12      129.22       73.36     61.56 o 
  -5   5  12      178.50      175.53     23.40 o 
  -4   5  12       32.17       34.26     13.45 o 
  -3   5  12      156.82      123.36     18.37 o 
  -2   5  12      335.13      312.97     27.91 o 
  -1   5  12       31.64       34.08     14.28 o 
   0   5  12       77.45      104.27     16.94 o 
   1   5  12       65.43       71.30     19.54 o 
   2   5  12       75.80       54.65     18.67 o 
   3   5  12       40.48       21.61     11.38 o 
   4   5  12      179.10      200.08     20.24 o 
   5   5  12       78.93      102.58     17.90 o 
   6   5  12      171.63      184.85     21.58 o 
  -9   6  12       17.36       21.37     34.66 o 
  -8   6  12       15.49        5.95     26.28 o 
  -7   6  12       87.02       95.06     38.47 o 
  -6   6  12       16.17       46.41     24.09 o 
  -5   6  12       14.62       37.74     22.06 o 
  -4   6  12       28.99       23.44     14.31 o 
  -3   6  12      240.87      260.38     22.74 o 
  -2   6  12       76.10       79.07     15.44 o 
  -1   6  12       49.07       66.94     15.12 o 
   0   6  12       44.66       65.10     14.79 o 
   1   6  12        0.74      -10.36     12.60 o 
   2   6  12      201.45      177.21     20.99 o 
   3   6  12       62.93       51.62     12.88 o 
   4   6  12        2.47       20.29     11.83 o 
   5   6  12      100.89      124.01     19.31 o 
  -8   7  12        5.21       21.37     52.59 o 
  -7   7  12       46.87       64.99     25.76 o 
  -6   7  12       12.37       44.13     23.35 o 
  -5   7  12       53.39       88.48     25.83 o 
  -4   7  12        9.81       -8.50     15.68 o 
  -3   7  12        5.64        3.49     11.54 o 
  -2   7  12      226.05      207.34     21.34 o 
  -1   7  12        0.71       11.78     11.88 o 
   0   7  12        1.67       -1.15     11.19 o 
   1   7  12       70.96       53.70     14.27 o 
   2   7  12       23.94        8.12     10.82 o 
   3   7  12        0.08       -2.47     10.45 o 
   4   7  12       27.31       17.16     12.53 o 
   5   7  12       11.68        5.57     11.69 o 
  -8   8  12        0.10       25.75     23.61 o 
  -7   8  12      127.15      114.36     31.57 o 
  -6   8  12       78.14       84.17     62.23 o 
  -5   8  12        6.13       -6.67     18.20 o 
  -4   8  12       93.02       97.57     26.55 o 
  -3   8  12      200.40      163.01     30.85 o 
  -2   8  12      157.95      174.05     20.20 o 
  -1   8  12      118.06      119.90     17.50 o 
   0   8  12      224.07      223.10     22.20 o 
   1   8  12      162.34      177.66     21.04 o 
   2   8  12      230.88      239.56     27.01 o 
   3   8  12       11.86       12.84     11.19 o 
   4   8  12        1.72       -9.60     10.47 o 
   5   8  12       17.44       15.38     13.33 o 
  -8   9  12       16.07       36.94     25.16 o 
  -7   9  12       21.84       28.24     28.67 o 
  -6   9  12       49.04       38.77     40.43 o 
  -5   9  12        3.50       22.96     22.23 o 
  -4   9  12       38.72       53.73     35.26 o 
  -3   9  12      138.06      177.87     31.42 o 
  -2   9  12       12.97       17.65     15.60 o 
  -1   9  12        3.25       25.13     13.02 o 
   0   9  12       40.57       28.67     13.21 o 
   1   9  12        1.34       15.64     12.21 o 
   2   9  12       36.70       38.06     15.13 o 
   3   9  12        0.29        5.19     10.66 o 
   4   9  12      102.62      128.26     19.85 o 
   5   9  12       29.12       33.11     15.23 o 
  -8  10  12       17.82       50.18     32.27 o 
  -7  10  12       18.01       37.67     25.17 o 
  -6  10  12       12.89        9.17     29.29 o 
  -5  10  12        0.67      -11.23     18.12 o 
  -4  10  12       94.07       69.10     24.29 o 
  -3  10  12      151.57      176.09     30.94 o 
  -2  10  12       13.12        9.55     18.86 o 
  -1  10  12       28.67       16.37     16.77 o 
   0  10  12      148.42      179.37     35.41 o 
   1  10  12        1.90        2.84     12.31 o 
   2  10  12      159.03      176.00     18.53 o 
   3  10  12       16.08       -0.06     10.16 o 
   4  10  12       44.09       43.08     13.64 o 
   5  10  12        3.72        9.19     13.18 o 
  -7  11  12       20.21       25.82     24.57 o 
  -6  11  12       16.32      -19.56     19.56 o 
  -5  11  12        8.05        3.28     19.38 o 
  -4  11  12       33.85       46.96     23.10 o 
  -3  11  12       32.47       61.29     32.32 o 
  -2  11  12      186.32      195.15     63.60 o 
  -1  11  12       85.95       84.57     20.66 o 
   0  11  12       75.23       98.75     21.75 o 
   1  11  12       79.97       79.13     20.34 o 
   2  11  12       27.63       18.87     11.58 o 
   3  11  12        8.44        2.71     11.10 o 
   4  11  12       56.11       68.70     16.57 o 
  -7  12  12       19.91       67.81     53.80 o 
  -6  12  12        0.19      -18.67     18.67 o 
  -5  12  12        0.24        3.80     20.00 o 
  -4  12  12        6.36        6.04     21.04 o 
  -3  12  12       16.19        3.02     21.66 o 
  -2  12  12        3.91       39.36     22.55 o 
  -1  12  12        0.84      -16.51     16.65 o 
   0  12  12        0.67       31.70     17.43 o 
   1  12  12        0.53       36.15     14.66 o 
   2  12  12       42.91       41.38     15.14 o 
   3  12  12       28.28       40.21     14.61 o 
   4  12  12        0.01       -5.37     12.96 o 
  -7  13  12       16.25       36.87     23.37 o 
  -6  13  12       23.88        1.94     17.79 o 
  -5  13  12      142.32      139.69     32.51 o 
  -4  13  12        4.06       28.88     21.56 o 
  -3  13  12       71.45      106.02     28.97 o 
  -2  13  12      137.82      156.06     31.20 o 
  -1  13  12       40.97       65.20     24.50 o 
   0  13  12       28.69       54.19     19.49 o 
   1  13  12       42.33       21.15     14.00 o 
   2  13  12       47.81       34.95     17.47 o 
   3  13  12       72.65       35.63     18.24 o 
  -6  14  12        1.85       21.97     20.97 o 
  -5  14  12       33.26       27.35     22.97 o 
  -4  14  12       37.77       24.53     23.72 o 
  -3  14  12        9.59       18.51     22.17 o 
  -2  14  12        2.93       -0.89     19.33 o 
  -1  14  12       60.43       29.74     25.97 o 
   0  14  12       83.50       61.38     24.54 o 
   1  14  12        1.74        0.16     15.71 o 
   2  14  12       49.08       59.36     19.42 o 
   3  14  12        2.61        0.43     15.62 o 
  -6  15  12        8.76       -0.32     21.63 o 
  -5  15  12       13.90       15.51     22.18 o 
  -4  15  12        7.68       15.63     22.11 o 
  -3  15  12        1.91       -1.03     21.06 o 
  -2  15  12       58.12       31.25     33.55 o 
  -1  15  12       24.12       60.37     24.75 o 
   0  15  12       16.37        4.27     20.54 o 
   1  15  12       50.25       65.16     19.61 o 
   2  15  12       39.37        8.14     22.38 o 
  -5  16  12        0.17       51.41     26.72 o 
  -4  16  12       77.93       69.54     27.38 o 
  -3  16  12       35.62       35.76     23.55 o 
  -2  16  12       24.03      -13.21     19.92 o 
  -1  16  12      134.43      164.23     87.46 o 
   0  16  12        7.98        8.92     37.58 o 
   1  16  12       14.50       21.70     17.06 o 
   2  16  12       72.50       86.49     21.52 o 
  -4  17  12        0.50       21.36     23.65 o 
  -3  17  12       19.81       14.52     22.42 o 
  -2  17  12        0.38        7.17     20.40 o 
  -1  17  12       71.00       96.81     28.27 o 
   0  17  12       44.52       47.87     23.33 o 
   1  17  12        1.03       15.12     16.82 o 
  -2  18  12        2.65       -4.96     20.22 o 
  -1  18  12       50.05       72.06     27.11 o 
  -8   1  13       61.80       72.80     24.51 o 
  -7   1  13        1.05       30.04     19.76 o 
  -6   1  13        4.25        3.82     14.58 o 
  -5   1  13      150.26      156.14     20.73 o 
  -4   1  13      227.99      196.14     21.90 o 
  -3   1  13      191.75      187.74     21.98 o 
  -2   1  13       10.33        4.36     12.13 o 
  -1   1  13      124.27      105.52     17.66 o 
   0   1  13       74.71       73.17     19.25 o 
   1   1  13      458.86      431.98     30.71 o 
   2   1  13       73.08       77.04     19.26 o 
   3   1  13        0.91       15.98     13.08 o 
   4   1  13       26.93       42.85     15.56 o 
   5   1  13       48.68       22.87     14.73 o 
  -8   2  13        1.93       11.64     27.76 o 
  -7   2  13       33.31       59.94     24.75 o 
  -6   2  13       85.33       82.29     20.38 o 
  -5   2  13        3.81       -2.82     12.49 o 
  -4   2  13        0.82       -5.61     11.87 o 
  -3   2  13        1.77      -10.51     11.41 o 
  -2   2  13        0.66       -0.79     14.57 o 
  -1   2  13      182.37      173.02     20.90 o 
   0   2  13      155.48      169.99     21.09 o 
   1   2  13        9.55        4.92     13.31 o 
   2   2  13       29.29       23.05     17.30 o 
   3   2  13       78.98       48.08     15.22 o 
   4   2  13       21.68        6.11     13.29 o 
   5   2  13        0.70       -6.38     11.84 o 
  -8   3  13        2.22        0.81     27.21 o 
  -7   3  13       23.96       37.00     22.53 o 
  -6   3  13        5.19      -13.86     13.86 o 
  -5   3  13      126.67      148.42     22.62 o 
  -4   3  13      147.26      155.37     20.25 o 
  -3   3  13       36.03       39.44     14.87 o 
  -2   3  13       41.86       28.86     14.77 o 
  -1   3  13       43.47       40.17     19.58 o 
   0   3  13        1.64        9.95     12.79 o 
   1   3  13       79.72       96.13     33.00 o 
   2   3  13        3.00      -11.20     11.20 o 
   3   3  13       20.72       14.42     12.52 o 
   4   3  13       22.08       21.41     14.50 o 
   5   3  13        3.22        0.20     13.52 o 
  -8   4  13        0.16       29.17     34.26 o 
  -7   4  13       17.01       24.89     22.20 o 
  -6   4  13      100.38       79.34     62.95 o 
  -5   4  13        0.71       -6.05     19.66 o 
  -4   4  13      236.28      242.42     30.23 o 
  -3   4  13      243.08      253.29     24.07 o 
  -2   4  13      170.07      140.14     22.66 o 
  -1   4  13      163.79      176.95     20.63 o 
   0   4  13      131.79       88.59     17.34 o 
   1   4  13        0.08       -3.30     11.05 o 
   2   4  13       50.64       33.91     12.16 o 
   3   4  13      170.90      173.88     22.50 o 
   4   4  13        5.60        6.55     13.43 o 
  -8   5  13        6.98       34.77     33.52 o 
  -7   5  13       16.49       72.95     25.44 o 
  -6   5  13        0.90      -12.97     19.35 o 
  -5   5  13        0.75        3.35     20.02 o 
  -4   5  13       17.82       23.50     15.29 o 
  -3   5  13       27.34       24.29     14.10 o 
  -2   5  13       21.88       10.10     12.58 o 
  -1   5  13       44.44       34.77     14.05 o 
   0   5  13        9.08       14.65     13.19 o 
   1   5  13        2.67        3.43     12.47 o 
   2   5  13       48.27       48.00     15.70 o 
   3   5  13       27.81       16.42     13.21 o 
   4   5  13        2.57       15.26     13.87 o 
  -8   6  13        0.53       40.31     25.85 o 
  -7   6  13       14.46       35.25     24.23 o 
  -6   6  13       43.36      107.21     28.22 o 
  -5   6  13        6.27       30.52     20.65 o 
  -4   6  13       16.45        9.88     20.25 o 
  -3   6  13       76.52       73.78     20.30 o 
  -2   6  13       49.30       26.48     13.74 o 
  -1   6  13        3.80        4.90     12.97 o 
   0   6  13       39.20       34.70     14.22 o 
   1   6  13        0.84        6.69     11.91 o 
   2   6  13        5.91       -3.35     12.41 o 
   3   6  13      136.79       84.90     26.45 o 
   4   6  13        9.71        7.08     14.75 o 
  -7   7  13      104.51      161.78     33.87 o 
  -6   7  13       10.64      -11.98     26.26 o 
  -5   7  13       69.61       57.44     24.40 o 
  -4   7  13       15.05       11.40     20.27 o 
  -3   7  13      245.72      214.84     34.46 o 
  -2   7  13       95.61       91.61     20.29 o 
  -1   7  13       53.89       34.90     14.08 o 
   0   7  13        9.11       32.12     13.49 o 
   1   7  13       56.68       58.45     15.92 o 
   2   7  13       29.20       16.20     13.75 o 
   3   7  13       78.01       58.36     16.47 o 
   4   7  13      182.20      178.17     23.51 o 
  -7   8  13        6.85        1.65     28.63 o 
  -6   8  13        0.41       11.98     32.40 o 
  -5   8  13        5.46       -1.01     18.61 o 
  -4   8  13       10.67       21.15     24.54 o 
  -3   8  13      109.68       72.69     45.34 o 
  -2   8  13        3.59        4.92     14.91 o 
  -1   8  13       29.77       24.81     13.76 o 
   0   8  13       44.98       33.30     14.31 o 
   1   8  13        8.29        0.26     12.79 o 
   2   8  13       12.79       -0.40     13.05 o 
   3   8  13        0.01       -1.74     12.54 o 
   4   8  13       34.33       15.62     14.66 o 
  -7   9  13       70.88       84.95     27.87 o 
  -6   9  13        0.78       15.99     23.53 o 
  -5   9  13       19.41       13.43     22.58 o 
  -4   9  13       13.59       14.11     22.58 o 
  -3   9  13       14.14       36.65     21.23 o 
  -2   9  13      185.05      157.52     24.55 o 
  -1   9  13      139.23      115.01     22.50 o 
   0   9  13        1.40        4.59     12.21 o 
   1   9  13       73.86       70.42     17.80 o 
   2   9  13       49.38       34.31     14.64 o 
   3   9  13       10.55       17.42     13.23 o 
  -7  10  13      118.11       99.51     31.49 o 
  -6  10  13       14.67        4.56     22.38 o 
  -5  10  13       19.24       17.51     20.54 o 
  -4  10  13        5.40        3.24     15.21 o 
  -3  10  13       77.74       65.91     26.50 o 
  -2  10  13        0.06       -3.85     19.37 o 
  -1  10  13       66.65       10.49     16.96 o 
   0  10  13       49.22       53.70     27.10 o 
   1  10  13       29.15       49.10     15.97 o 
   2  10  13        7.58       13.78     13.63 o 
   3  10  13        1.87       -1.65     12.00 o 
  -6  11  13        7.33       14.17     23.28 o 
  -5  11  13        0.32       17.37     21.71 o 
  -4  11  13        0.92       11.01     19.34 o 
  -3  11  13        2.64      -16.98     16.98 o 
  -2  11  13       34.55       38.41     23.96 o 
  -1  11  13       86.41       68.10     23.89 o 
   0  11  13       28.64       20.02     17.77 o 
   1  11  13       26.09       40.27     18.15 o 
   2  11  13        0.49       -1.65     13.28 o 
   3  11  13       10.41        4.54     14.27 o 
  -6  12  13        2.65       32.44     39.61 o 
  -5  12  13        0.16        1.28     14.23 o 
  -4  12  13       38.27       52.79     26.29 o 
  -3  12  13       91.96      102.04     29.49 o 
  -2  12  13       20.50       -1.09     21.09 o 
  -1  12  13      212.77      241.26     44.11 o 
   0  12  13       51.89       71.67     26.70 o 
   1  12  13        5.41        7.32     16.35 o 
   2  12  13       33.81       45.69     19.58 o 
  -5  13  13       59.89       45.84     25.33 o 
  -4  13  13        7.92       34.91     24.66 o 
  -3  13  13        0.55       21.27     21.77 o 
  -2  13  13        1.27        7.30     20.04 o 
  -1  13  13        0.18       26.78     21.25 o 
   0  13  13        2.28       -8.21     19.22 o 
   1  13  13       36.98       55.10     19.71 o 
   2  13  13        0.35       44.64     23.71 o 
  -5  14  13       14.47       35.25     24.17 o 
  -4  14  13        2.36       24.27     23.04 o 
  -3  14  13       11.13       41.92     24.61 o 
  -2  14  13        4.32        6.96     20.35 o 
  -1  14  13       22.02       20.85     22.51 o 
   0  14  13        1.45      -10.35     19.22 o 
   1  14  13        8.34       -3.22     38.36 o 
  -4  15  13       26.20       35.02     34.94 o 
  -3  15  13        2.81      -10.75     24.47 o 
  -2  15  13       30.86       54.00     25.57 o 
  -1  15  13       11.54       12.66     27.74 o 
   0  15  13        1.12       -4.98     28.88 o 
  -7   0  14        1.44       17.05     27.18 o 
  -6   0  14        1.17       33.03     31.07 o 
  -5   0  14       54.32       40.84     22.89 o 
  -4   0  14      121.41      151.68     29.76 o 
  -3   0  14      391.97      381.05     41.51 o 
  -2   0  14        1.24       17.94     18.65 o 
  -1   0  14        8.45        3.63     18.66 o 
   0   0  14      131.63      123.60     28.50 o 
   1   0  14       61.01       65.83     24.28 o 
   2   0  14       52.92      -11.19     17.39 o 
   3   0  14       15.46       13.68     19.80 o 
  -7   1  14       15.25       12.53     19.27 o 
  -6   1  14       36.07       32.72     17.48 o 
  -5   1  14        0.22       10.79     13.56 o 
  -4   1  14        9.08        6.83     13.00 o 
  -3   1  14        7.93        0.24     13.25 o 
  -2   1  14       24.54       39.66     15.28 o 
  -1   1  14       31.14       26.34     15.74 o 
   0   1  14       18.60       -0.56     10.84 o 
   1   1  14       37.20       42.35     25.25 o 
   2   1  14       39.29       34.92     15.42 o 
   3   1  14       21.54       32.55     15.55 o 
  -7   2  14        0.64       21.98     31.14 o 
  -6   2  14       96.06       87.58     21.51 o 
  -5   2  14       41.59       21.11     16.31 o 
  -4   2  14        1.70       29.55     14.24 o 
  -3   2  14       50.46       46.71     19.61 o 
  -2   2  14        8.80        4.46     13.61 o 
  -1   2  14        1.72        8.76     12.63 o 
   0   2  14       62.85       81.66     18.30 o 
   1   2  14        4.05        2.07     11.87 o 
   2   2  14       35.56       27.01     14.81 o 
   3   2  14       79.29       51.50     16.51 o 
  -7   3  14       65.60       75.04     35.37 o 
  -6   3  14        8.86      -12.56     17.42 o 
  -5   3  14        6.86        2.11     14.78 o 
  -4   3  14       22.42       46.24     16.94 o 
  -3   3  14        3.24        2.25     13.08 o 
  -2   3  14      180.09      162.04     21.35 o 
  -1   3  14       78.05       86.57     17.84 o 
   0   3  14        1.87        3.40     12.60 o 
   1   3  14       42.30       46.64     16.17 o 
   2   3  14       27.17       21.33     14.05 o 
   3   3  14        3.95        2.88     13.46 o 
  -7   4  14       20.31        5.09     21.98 o 
  -6   4  14        6.16       21.16     37.12 o 
  -5   4  14       46.59       67.41     36.27 o 
  -4   4  14       49.40       52.63     18.16 o 
  -3   4  14        1.85       19.34     14.84 o 
  -2   4  14       17.31       12.31     13.56 o 
  -1   4  14       24.22       15.91     14.42 o 
   0   4  14        7.63       19.30     13.16 o 
   1   4  14       69.91       36.71     15.76 o 
   2   4  14       30.70       17.24     13.55 o 
   3   4  14       28.21       39.52     15.26 o 
  -7   5  14       40.02       23.67     22.68 o 
  -6   5  14        4.96      -18.80     42.27 o 
  -5   5  14      118.91       74.92     26.82 o 
  -4   5  14       20.29       39.70     22.99 o 
  -3   5  14        0.48       -4.66     12.50 o 
  -2   5  14       83.72       60.61     17.23 o 
  -1   5  14        8.50        8.10     13.64 o 
   0   5  14        0.11       10.77     13.88 o 
   1   5  14       67.18       95.97     23.60 o 
   2   5  14       99.19      108.56     20.11 o 
   3   5  14       19.69       11.96     14.50 o 
  -6   6  14       14.21       -2.05     27.22 o 
  -5   6  14       55.38       19.70     41.56 o 
  -4   6  14       38.74       10.57     21.99 o 
  -3   6  14       11.72      -14.33     14.71 o 
  -2   6  14        6.48        4.86     11.13 o 
  -1   6  14       88.76      117.62     19.66 o 
   0   6  14       28.03       14.91     14.59 o 
   1   6  14      102.41       89.52     25.98 o 
   2   6  14       24.77       23.78     16.15 o 
   3   6  14       39.26       26.26     12.79 o 
  -6   7  14        0.03       15.33     20.81 o 
  -5   7  14       10.39       41.33     24.00 o 
  -4   7  14       12.59       59.02     25.96 o 
  -3   7  14        5.44      -10.08     18.39 o 
  -2   7  14        1.70       -9.02     15.51 o 
  -1   7  14       45.62       45.98     15.68 o 
   0   7  14        2.56        3.95     13.14 o 
   1   7  14        1.24        1.89     13.33 o 
   2   7  14       14.83       20.41     14.72 o 
  -6   8  14       41.43       84.36     68.59 o 
  -5   8  14       11.89        4.07     20.27 o 
  -4   8  14       81.32       86.61     28.38 o 
  -3   8  14       42.07       16.43     14.74 o 
  -2   8  14       16.66       13.35     17.52 o 
  -1   8  14       13.73       11.90     15.78 o 
   0   8  14       49.38       76.56     18.33 o 
   1   8  14       16.89        0.92     13.23 o 
   2   8  14        4.68        9.40     13.81 o 
  -5   9  14        4.25        3.84     20.90 o 
  -4   9  14       30.18       48.86     25.70 o 
  -3   9  14       25.29       34.14     23.98 o 
  -2   9  14        2.07       -5.56     17.30 o 
  -1   9  14        0.75       19.27     17.62 o 
   0   9  14        4.76        9.31     16.31 o 
   1   9  14       16.46       22.59     15.20 o 
   2   9  14       35.19       43.72     16.62 o 
  -5  10  14        8.55       11.81     23.14 o 
  -4  10  14       31.94       16.92     24.12 o 
  -3  10  14       58.24       71.43     26.45 o 
  -2  10  14        0.08        9.60     20.92 o 
  -1  10  14       40.62       11.11     16.96 o 
   0  10  14       81.78       98.79     23.70 o 
   1  10  14        2.44       13.98     17.86 o 
  -4  11  14       93.49      121.85     39.43 o 
  -3  11  14        0.17      -17.63     18.15 o 
  -2  11  14       48.60       46.71     24.87 o 
  -1  11  14       15.75      -12.26     23.44 o 
   0  11  14        0.20       24.86     18.57 o 
   1  11  14       43.18       20.12     17.98 o 
  -3  12  14       41.50       51.68     34.50 o 
  -2  12  14       61.00       55.03     24.69 o 
  -1  12  14       32.64       21.42     27.05 o 
   0  12  14        6.12       13.36     17.19 o 
  -5   1  15       24.61       18.62     15.92 o 
  -4   1  15       42.43       42.50     19.44 o 
  -3   1  15        0.43       24.34     15.64 o 
  -2   1  15       71.20       96.07     25.29 o 
  -1   1  15       48.40       67.69     18.08 o 
   0   1  15        4.70       19.57     14.07 o 
   1   1  15       49.34        7.90     14.98 o 
  -5   2  15        0.12       -2.43     15.43 o 
  -4   2  15       43.61       21.00     15.90 o 
  -3   2  15       23.83       27.75     23.94 o 
  -2   2  15       37.80       30.32     16.33 o 
  -1   2  15       21.79        4.52     15.91 o 
   0   2  15       39.67       52.79     16.77 o 
   1   2  15        7.74       10.17     14.64 o 
  -5   3  15        2.93        1.59     20.26 o 
  -4   3  15       40.65       50.94     17.87 o 
  -3   3  15       10.39       16.80     15.22 o 
  -2   3  15       15.69       16.63     14.55 o 
  -1   3  15       16.38       16.52     15.29 o 
   0   3  15        3.28      -15.80     17.46 o 
   1   3  15        8.12       -0.77     13.71 o 
  -5   4  15       48.60       23.06     23.13 o 
  -4   4  15        9.90       46.72     24.17 o 
  -3   4  15       23.17       37.87     16.70 o 
  -2   4  15       27.14       13.60     14.02 o 
  -1   4  15        1.84       -2.83     13.15 o 
   0   4  15       99.28       95.46     19.49 o 
   1   4  15       10.53       26.55     15.49 o 
  -5   5  15        0.91       10.39     20.76 o 
  -4   5  15        3.44      -12.46     18.82 o 
  -3   5  15       32.38       26.23     15.23 o 
  -2   5  15       93.27       98.13     19.24 o 
  -1   5  15        2.72        8.25     13.68 o 
   0   5  15        0.05       14.48     15.01 o 
   1   5  15        0.95       21.86     14.16 o 
  -4   6  15      111.84      121.58     32.69 o 
  -3   6  15        2.81       10.44     28.40 o 
  -2   6  15       12.89       18.37     15.49 o 
  -1   6  15        0.52       -6.41     12.94 o 
   0   6  15       42.47       36.14     20.30 o 
  -4   7  15        2.05       34.22     23.49 o 
  -3   7  15        3.41        1.60     24.84 o 
  -2   7  15       34.58       27.28     18.10 o 
  -1   7  15       33.50       23.00     18.64 o 
   0   7  15       21.44        7.47     14.47 o 
  -3   8  15        0.06        1.65     16.03 o 
  -2   8  15       13.15        2.64     28.46 o 
  -1   8  15        0.94       -7.85     17.42 o 
                                                 
